# Supplementary material for: Enlightening the toxinological dark matter of spider venom enzymes
Source: NPJ Biodivers. 2024 Sep 13;3:25. doi: 10.1038/s44185-024-00058-2 (PMC11399385; doi:10.1038/s44185-024-00058-2)
Supplement: Supplementary file 1 — supplementary_table_1_Dresler_et_al_2024_npjbiodiversity_resubmission [file 44185_2024_58_MOESM1_ESM.xlsx]

## Sheet: supplementary table 1
Supplementary table 1: entries from VenomZone
Enzyme class	Enzyme family	E.C. ID	Spider family	Spider	Uniprot ID	Reference
Hydrolases	Acetylcholinesterase	3.1.1.7	Barychelidae	Trittame loki	W4VSJ0	10.3390/toxins5122488
Hydrolases	Phospholipase D	3.1.4.4	Sicariidae	Loxosceles aff. Spinulosa	C0JB51	10.1093/molbev/msn274
Hydrolases	Phospholipase D	3.1.4.4	Sicariidae	Loxosceles aff. Spinulosa	C0JB48	10.1093/molbev/msn274
Hydrolases	Phospholipase D	3.1.4.4	Sicariidae	Loxosceles amazonica	C0JB19	10.1093/molbev/msn274
Hydrolases	Phospholipase D	3.1.4.4	Sicariidae	Loxosceles amazonica	C0JB20	10.1093/molbev/msn274
Hydrolases	Phospholipase D	3.1.4.4	Sicariidae	Loxosceles amazonica	C0JAZ9	10.1093/molbev/msn274
Hydrolases	Phospholipase D	3.1.4.4	Sicariidae	Loxosceles amazonica	C0JB18	10.1093/molbev/msn274
Hydrolases	Phospholipase D	3.1.4.4	Sicariidae	Loxosceles apachea	C0JAV7	10.1093/molbev/msn274
Hydrolases	Phospholipase D	3.1.4.4	Sicariidae	Loxosceles apachea	C0JAV9	10.1093/molbev/msn274
Hydrolases	Phospholipase D	3.1.4.4	Sicariidae	Loxosceles apachea	C0JAV3	10.1093/molbev/msn274
Hydrolases	Phospholipase D	3.1.4.4	Sicariidae	Loxosceles apachea	C0JAV4	10.1093/molbev/msn274
Hydrolases	Phospholipase D	3.1.4.4	Sicariidae	Loxosceles apachea	C0JAV5	10.1093/molbev/msn274
Hydrolases	Phospholipase D	3.1.4.4	Sicariidae	Loxosceles apachea	C0JAV6	10.1093/molbev/msn274
Hydrolases	Phospholipase D	3.1.4.4	Sicariidae	Loxosceles apachea	C0JAV8	10.1093/molbev/msn274
Hydrolases	Phospholipase D	3.1.4.4	Sicariidae	Loxosceles apachea	C0JAU3	10.1093/molbev/msn274
Hydrolases	Phospholipase D	3.1.4.4	Sicariidae	Loxosceles apachea	C0JB07	10.1093/molbev/msn274
Hydrolases	Phospholipase D	3.1.4.4	Sicariidae	Loxosceles apachea	C0JAW2	10.1093/molbev/msn274
Hydrolases	Phospholipase D	3.1.4.4	Sicariidae	Loxosceles arizonica	Q4ZFU2	10.1016/j.toxicon.2004.11.011
Hydrolases	Phospholipase D	3.1.4.4	Sicariidae	Loxosceles arizonica	A0A0D4WTV1	10.1074/jbc.M115.636951
Hydrolases	Phospholipase D	3.1.4.4	Sicariidae	Loxosceles arizonica	C0JAU6	10.1093/molbev/msn274
Hydrolases	Phospholipase D	3.1.4.4	Sicariidae	Loxosceles arizonica	C0JB30	10.1093/molbev/msn274
Hydrolases	Phospholipase D	3.1.4.4	Sicariidae	Loxosceles arizonica	C0JAW3	10.1093/molbev/msn274
Hydrolases	Phospholipase D	3.1.4.4	Sicariidae	Loxosceles arizonica	C0JB22	10.1093/molbev/msn274
Hydrolases	Phospholipase D	3.1.4.4	Sicariidae	Loxosceles arizonica	C0JAV0	10.1093/molbev/msn274
Hydrolases	Phospholipase D	3.1.4.4	Sicariidae	Loxosceles arizonica	C0JAV1	10.1093/molbev/msn274
Hydrolases	Phospholipase D	3.1.4.4	Sicariidae	Loxosceles arizonica	C0JAV2	10.1093/molbev/msn274
Hydrolases	Phospholipase D	3.1.4.4	Sicariidae	Loxosceles arizonica	C0JAW0	10.1093/molbev/msn274
Hydrolases	Phospholipase D	3.1.4.4	Sicariidae	Loxosceles arizonica	Q4ZFU1	10.1093/molbev/msn274
Hydrolases	Phospholipase D	3.1.4.4	Sicariidae	Loxosceles arizonica	C0JAU4	10.1093/molbev/msn274
Hydrolases	Phospholipase D	3.1.4.4	Sicariidae	Loxosceles arizonica	C0JB09	10.1093/molbev/msn274
Hydrolases	Phospholipase D	3.1.4.4	Sicariidae	Loxosceles arizonica	Q7Z1Y7	10.1093/molbev/msn274
Hydrolases	Phospholipase D	3.1.4.4	Sicariidae	Loxosceles arizonica	C0JB08	10.1093/molbev/msn274
Hydrolases	Phospholipase D	3.1.4.4	Sicariidae	Loxosceles arizonica	Q7Z1N0	10.1093/molbev/msn274
Hydrolases	Phospholipase D	3.1.4.4	Sicariidae	Loxosceles boneti	Q5YD77	10.1016/j.toxicon.2004.06.013
Hydrolases	Phospholipase D	3.1.4.4	Sicariidae	Loxosceles boneti	P0C2K0	10.1016/j.toxicon.2004.06.013
Hydrolases	Phospholipase D	3.1.4.4	Sicariidae	Loxosceles boneti	Q5YD76	10.1016/j.toxicon.2004.06.013
Hydrolases	Phospholipase D	3.1.4.4	Sicariidae	Loxosceles cf. Spinulosa	C0JB40	10.1093/molbev/msn274
Hydrolases	Phospholipase D	3.1.4.4	Sicariidae	Loxosceles deserta	C0JAW9	10.1093/molbev/msn274
Hydrolases	Phospholipase D	3.1.4.4	Sicariidae	Loxosceles deserta	C0JAX2	10.1093/molbev/msn274
Hydrolases	Phospholipase D	3.1.4.4	Sicariidae	Loxosceles deserta	C0JAX3	10.1093/molbev/msn274
Hydrolases	Phospholipase D	3.1.4.4	Sicariidae	Loxosceles deserta	C0JAX5	10.1093/molbev/msn274
Hydrolases	Phospholipase D	3.1.4.4	Sicariidae	Loxosceles deserta	C0JAX7	10.1093/molbev/msn274
Hydrolases	Phospholipase D	3.1.4.4	Sicariidae	Loxosceles deserta	C0JAW6	10.1093/molbev/msn274
Hydrolases	Phospholipase D	3.1.4.4	Sicariidae	Loxosceles deserta	C0JAX0	10.1093/molbev/msn274
Hydrolases	Phospholipase D	3.1.4.4	Sicariidae	Loxosceles deserta	P0C2K1	10.1016/s0041-0101(00)00212-9
Hydrolases	Phospholipase D	3.1.4.4	Sicariidae	Loxosceles deserta	C0JAW8	10.1093/molbev/msn274
Hydrolases	Phospholipase D	3.1.4.4	Sicariidae	Loxosceles deserta	C0JAX1	10.1093/molbev/msn274
Hydrolases	Phospholipase D	3.1.4.4	Sicariidae	Loxosceles deserta	C0JAU5	10.1093/molbev/msn274
Hydrolases	Phospholipase D	3.1.4.4	Sicariidae	Loxosceles deserta	C0JAW5	10.1093/molbev/msn274
Hydrolases	Phospholipase D	3.1.4.4	Sicariidae	Loxosceles deserta	C0JAX9	10.1093/molbev/msn274
Hydrolases	Phospholipase D	3.1.4.4	Sicariidae	Loxosceles deserta	C0JAW4	10.1093/molbev/msn274
Hydrolases	Phospholipase D	3.1.4.4	Sicariidae	Loxosceles deserta	C0JAW7	10.1093/molbev/msn274
Hydrolases	Phospholipase D	3.1.4.4	Sicariidae	Loxosceles deserta	C0JAX4	10.1093/molbev/msn274
Hydrolases	Phospholipase D	3.1.4.4	Sicariidae	Loxosceles deserta	C0JAY0	10.1093/molbev/msn274
Hydrolases	Phospholipase D	3.1.4.4	Sicariidae	Loxosceles gaucho	K9USW8	10.1016/j.biochi.2013.06.002
Hydrolases	Phospholipase D	3.1.4.4	Sicariidae	Loxosceles gaucho	P69502	10.1023/a:1023470829671
Hydrolases	Phospholipase D	3.1.4.4	Sicariidae	Loxosceles gaucho	Q4VDB5	not provided
Hydrolases	Phospholipase D	3.1.4.4	Sicariidae	Loxosceles gaucho	P0C2K2	10.1007/BF01886859
Hydrolases	Phospholipase D	3.1.4.4	Sicariidae	Loxosceles gaucho	P0C2K5	10.1002/pmic.200401096
Hydrolases	Phospholipase D	3.1.4.4	Sicariidae	Loxosceles gaucho	P0C2K8	10.1002/pmic.200401096
Hydrolases	Phospholipase D	3.1.4.4	Sicariidae	Loxosceles gaucho	P0C2K7	10.1002/pmic.200401096
Hydrolases	Phospholipase D	3.1.4.4	Sicariidae	Loxosceles gaucho	P0C2K6	10.1002/pmic.200401096
Hydrolases	Phospholipase D	3.1.4.4	Sicariidae	Loxosceles gaucho	P0C2K9	10.1002/pmic.200401096
Hydrolases	Phospholipase D	3.1.4.4	Sicariidae	Loxosceles gaucho	P0C2K3	10.1002/pmic.200401096
Hydrolases	Phospholipase D	3.1.4.4	Sicariidae	Loxosceles gaucho	P0C2K4	10.1002/pmic.200401096
Hydrolases	Phospholipase D	3.1.4.4	Sicariidae	Loxosceles hirsuta	C0JAR8	10.1093/molbev/msn274
Hydrolases	Phospholipase D	3.1.4.4	Sicariidae	Loxosceles hirsuta	C0JAR9	10.1093/molbev/msn274
Hydrolases	Phospholipase D	3.1.4.4	Sicariidae	Loxosceles hirsuta	C0JAS3	10.1093/molbev/msn274
Hydrolases	Phospholipase D	3.1.4.4	Sicariidae	Loxosceles hirsuta	C0JB14	10.1093/molbev/msn274
Hydrolases	Phospholipase D	3.1.4.4	Sicariidae	Loxosceles hirsuta	C0JB16	10.1093/molbev/msn274
Hydrolases	Phospholipase D	3.1.4.4	Sicariidae	Loxosceles hirsuta	C0JB32	10.1093/molbev/msn274
Hydrolases	Phospholipase D	3.1.4.4	Sicariidae	Loxosceles hirsuta	C0JAQ9	10.1093/molbev/msn274
Hydrolases	Phospholipase D	3.1.4.4	Sicariidae	Loxosceles hirsuta	C0JAR0	10.1093/molbev/msn274
Hydrolases	Phospholipase D	3.1.4.4	Sicariidae	Loxosceles hirsuta	C0JAR3	10.1093/molbev/msn274
Hydrolases	Phospholipase D	3.1.4.4	Sicariidae	Loxosceles hirsuta	C0JAS2	10.1093/molbev/msn274
Hydrolases	Phospholipase D	3.1.4.4	Sicariidae	Loxosceles hirsuta	C0JAS1	10.1093/molbev/msn274
Hydrolases	Phospholipase D	3.1.4.4	Sicariidae	Loxosceles hirsuta	C0JAT4	10.1093/molbev/msn274
Hydrolases	Phospholipase D	3.1.4.4	Sicariidae	Loxosceles hirsuta	C0JAT8	10.1093/molbev/msn274
Hydrolases	Phospholipase D	3.1.4.4	Sicariidae	Loxosceles hirsuta	C0JAQ8	10.1093/molbev/msn274
Hydrolases	Phospholipase D	3.1.4.4	Sicariidae	Loxosceles hirsuta	C0JAR2	10.1093/molbev/msn274
Hydrolases	Phospholipase D	3.1.4.4	Sicariidae	Loxosceles hirsuta	C0JAS4	10.1093/molbev/msn274
Hydrolases	Phospholipase D	3.1.4.4	Sicariidae	Loxosceles hirsuta	C0JAT5	10.1093/molbev/msn274
Hydrolases	Phospholipase D	3.1.4.4	Sicariidae	Loxosceles hirsuta	C0JAT6	10.1093/molbev/msn274
Hydrolases	Phospholipase D	3.1.4.4	Sicariidae	Loxosceles hirsuta	C0JB31	10.1093/molbev/msn274
Hydrolases	Phospholipase D	3.1.4.4	Sicariidae	Loxosceles hirsuta	C0JAQ5	10.1093/molbev/msn274
Hydrolases	Phospholipase D	3.1.4.4	Sicariidae	Loxosceles hirsuta	C0JAR7	10.1093/molbev/msn274
Hydrolases	Phospholipase D	3.1.4.4	Sicariidae	Loxosceles hirsuta	C0JAS0	10.1093/molbev/msn274
Hydrolases	Phospholipase D	3.1.4.4	Sicariidae	Loxosceles hirsuta	C0JB15	10.1093/molbev/msn274
Hydrolases	Phospholipase D	3.1.4.4	Sicariidae	Loxosceles hirsuta	C0JB17	10.1093/molbev/msn274
Hydrolases	Phospholipase D	3.1.4.4	Sicariidae	Loxosceles intermedia	P0CE82	10.1006/bbrc.1998.9474
Hydrolases	Phospholipase D	3.1.4.4	Sicariidae	Loxosceles intermedia	P0CE80	10.1006/bbrc.1998.9474
Hydrolases	Phospholipase D	3.1.4.4	Sicariidae	Loxosceles intermedia	P0CE84	10.1006/bbrc.1998.9474
Hydrolases	Phospholipase D	3.1.4.4	Sicariidae	Loxosceles intermedia	P0CE83	10.1006/bbrc.1998.9474
Hydrolases	Phospholipase D	3.1.4.4	Sicariidae	Loxosceles intermedia	Q2XQ09	10.1016/j.biochi.2006.02.008
Hydrolases	Phospholipase D	3.1.4.4	Sicariidae	Loxosceles intermedia	P0CE81	10.1006/bbrc.1998.9474
Hydrolases	Phospholipase D	3.1.4.4	Sicariidae	Loxosceles intermedia	Q1W694	10.1016/j.biochi.2006.12.002
Hydrolases	Phospholipase D	3.1.4.4	Sicariidae	Loxosceles intermedia	Q1W695	10.1016/j.biochi.2006.12.002
Hydrolases	Phospholipase D	3.1.4.4	Sicariidae	Loxosceles intermedia	Q27Q54	10.1016/j.bbrc.2006.01.123
Hydrolases	Phospholipase D	3.1.4.4	Sicariidae	Loxosceles intermedia	B2KKV8	10.1016/j.toxicon.2007.07.001
Hydrolases	Phospholipase D	3.1.4.4	Sicariidae	Loxosceles intermedia	B2KKV6	10.1016/j.toxicon.2007.07.001
Hydrolases	Phospholipase D	3.1.4.4	Sicariidae	Loxosceles intermedia	B2KKV7	10.1016/j.toxicon.2007.07.001
Hydrolases	Phospholipase D	3.1.4.4	Sicariidae	Loxosceles intermedia	B2KKW0	10.1016/j.toxicon.2007.07.001
Hydrolases	Phospholipase D	3.1.4.4	Sicariidae	Loxosceles intermedia	P0C2L0	10.1007/BF01886859
Hydrolases	Phospholipase D	3.1.4.4	Sicariidae	Loxosceles intermedia	A4USB4	10.1016/j.bbagen.2007.11.007
Hydrolases	Phospholipase D	3.1.4.4	Sicariidae	Loxosceles intermedia	P0DM60	10.1002/jcb.24594
Hydrolases	Phospholipase D	3.1.4.4	Sicariidae	Loxosceles laeta	E5D3Z8	10.1002/jbt.20399
Hydrolases	Phospholipase D	3.1.4.4	Sicariidae	Loxosceles laeta	Q8I914	10.1016/s0006-291x(02)02521-4
Hydrolases	Phospholipase D	3.1.4.4	Sicariidae	Loxosceles laeta	Q1KY79	10.1016/j.toxicon.2006.04.010
Hydrolases	Phospholipase D	3.1.4.4	Sicariidae	Loxosceles laeta	C0JB13	10.1093/molbev/msn274
Hydrolases	Phospholipase D	3.1.4.4	Sicariidae	Loxosceles laeta	C0JB25	10.1093/molbev/msn274
Hydrolases	Phospholipase D	3.1.4.4	Sicariidae	Loxosceles laeta	C0JB27	10.1093/molbev/msn274
Hydrolases	Phospholipase D	3.1.4.4	Sicariidae	Loxosceles laeta	C0JB12	10.1093/molbev/msn274
Hydrolases	Phospholipase D	3.1.4.4	Sicariidae	Loxosceles laeta	C0JB23	10.1093/molbev/msn274
Hydrolases	Phospholipase D	3.1.4.4	Sicariidae	Loxosceles laeta	C0JB24	10.1093/molbev/msn274
Hydrolases	Phospholipase D	3.1.4.4	Sicariidae	Loxosceles laeta	C0JB26	10.1093/molbev/msn274
Hydrolases	Phospholipase D	3.1.4.4	Sicariidae	Loxosceles laeta	E5D3Z9	10.1002/jbt.20399
Hydrolases	Phospholipase D	3.1.4.4	Sicariidae	Loxosceles laeta	Q1KY80	10.1016/j.toxicon.2006.04.010
Hydrolases	Phospholipase D	3.1.4.4	Sicariidae	Loxosceles laeta	C0JB28	10.1093/molbev/msn274
Hydrolases	Phospholipase D	3.1.4.4	Sicariidae	Loxosceles laeta	C0JB29	10.1093/molbev/msn274
Hydrolases	Phospholipase D	3.1.4.4	Sicariidae	Loxosceles laeta	P0C2L1	10.1007/BF01886859
Hydrolases	Phospholipase D	3.1.4.4	Sicariidae	Loxosceles laeta	Q8I913	10.1016/s0006-291x(02)02521-4
Hydrolases	Phospholipase D	3.1.4.4	Sicariidae	Loxosceles laeta	Q8I912	10.1016/s0006-291x(02)02521-4
Hydrolases	Phospholipase D	3.1.4.4	Sicariidae	Loxosceles reclusa	Q5YD75	10.1016/j.toxicon.2004.06.013
Hydrolases	Phospholipase D	3.1.4.4	Sicariidae	Loxosceles reclusa	P0CE79	10.1042/BJ20050043
Hydrolases	Phospholipase D	3.1.4.4	Sicariidae	Loxosceles reclusa	P0CE78	10.1016/j.toxicon.2004.06.013
Hydrolases	Phospholipase D	3.1.4.4	Sicariidae	Loxosceles reclusa	Q7M485	10.1016/0041-0101(89)90261-4
Hydrolases	Phospholipase D	3.1.4.4	Sicariidae	Loxosceles rufescens	C0JB00	10.1093/molbev/msn274
Hydrolases	Phospholipase D	3.1.4.4	Sicariidae	Loxosceles rufescens	C0JB01	10.1093/molbev/msn274
Hydrolases	Phospholipase D	3.1.4.4	Sicariidae	Loxosceles rufescens	C0JB21	10.1093/molbev/msn274
Hydrolases	Phospholipase D	3.1.4.4	Sicariidae	Loxosceles rufescens	C0JB02	10.1093/molbev/msn274
Hydrolases	Phospholipase D	3.1.4.4	Sicariidae	Loxosceles rufescens	C0JB03	10.1093/molbev/msn274
Hydrolases	Phospholipase D	3.1.4.4	Sicariidae	Loxosceles rufescens	C0JB04	10.1093/molbev/msn274
Hydrolases	Phospholipase D	3.1.4.4	Sicariidae	Loxosceles sabina	C0JAY9	10.1093/molbev/msn274
Hydrolases	Phospholipase D	3.1.4.4	Sicariidae	Loxosceles sabina	C0JAY1	10.1093/molbev/msn274
Hydrolases	Phospholipase D	3.1.4.4	Sicariidae	Loxosceles sabina	C0JAY4	10.1093/molbev/msn274
Hydrolases	Phospholipase D	3.1.4.4	Sicariidae	Loxosceles sabina	C0JAU8	10.1093/molbev/msn274
Hydrolases	Phospholipase D	3.1.4.4	Sicariidae	Loxosceles sabina	C0JAU9	10.1093/molbev/msn274
Hydrolases	Phospholipase D	3.1.4.4	Sicariidae	Loxosceles sabina	C0JAY2	10.1093/molbev/msn274
Hydrolases	Phospholipase D	3.1.4.4	Sicariidae	Loxosceles sabina	C0JAY3	10.1093/molbev/msn274
Hydrolases	Phospholipase D	3.1.4.4	Sicariidae	Loxosceles sabina	C0JAY5	10.1093/molbev/msn274
Hydrolases	Phospholipase D	3.1.4.4	Sicariidae	Loxosceles sabina	C0JAZ0	10.1093/molbev/msn274
Hydrolases	Phospholipase D	3.1.4.4	Sicariidae	Loxosceles sabina	C0JAU7	10.1093/molbev/msn274
Hydrolases	Phospholipase D	3.1.4.4	Sicariidae	Loxosceles sabina	C0JAY8	10.1093/molbev/msn274
Hydrolases	Phospholipase D	3.1.4.4	Sicariidae	Loxosceles similis	Q56JA9	10.1016/j.toxicon.2005.09.002
Hydrolases	Phospholipase D	3.1.4.4	Sicariidae	Loxosceles sp.	C0JB11	10.1093/molbev/msn274
Hydrolases	Phospholipase D	3.1.4.4	Sicariidae	Loxosceles sp.	C0JB10	10.1093/molbev/msn274
Hydrolases	Phospholipase D	3.1.4.4	Sicariidae	Loxosceles spadicea	C0JAS8	10.1093/molbev/msn274
Hydrolases	Phospholipase D	3.1.4.4	Sicariidae	Loxosceles spadicea	C0JAT9	10.1093/molbev/msn274
Hydrolases	Phospholipase D	3.1.4.4	Sicariidae	Loxosceles spadicea	C0JAU1	10.1093/molbev/msn274
Hydrolases	Phospholipase D	3.1.4.4	Sicariidae	Loxosceles spadicea	C0JB05	10.1093/molbev/msn274
Hydrolases	Phospholipase D	3.1.4.4	Sicariidae	Loxosceles spadicea	C0JAS7	10.1093/molbev/msn274
Hydrolases	Phospholipase D	3.1.4.4	Sicariidae	Loxosceles spadicea	C0JAT3	10.1093/molbev/msn274
Hydrolases	Phospholipase D	3.1.4.4	Sicariidae	Loxosceles spadicea	C0JAS6	10.1093/molbev/msn274
Hydrolases	Phospholipase D	3.1.4.4	Sicariidae	Loxosceles spadicea	C0JAU2	10.1093/molbev/msn274
Hydrolases	Phospholipase D	3.1.4.4	Sicariidae	Loxosceles spinulosa	C0JB50	10.1093/molbev/msn274
Hydrolases	Phospholipase D	3.1.4.4	Sicariidae	Loxosceles spinulosa	C0JB93	10.1093/molbev/msn274
Hydrolases	Phospholipase D	3.1.4.4	Sicariidae	Loxosceles spinulosa	C0JB42	10.1093/molbev/msn274
Hydrolases	Phospholipase D	3.1.4.4	Sicariidae	Loxosceles spinulosa	C0JB49	10.1093/molbev/msn274
Hydrolases	Phospholipase D	3.1.4.4	Sicariidae	Loxosceles spinulosa	C0JB92	10.1093/molbev/msn274
Hydrolases	Phospholipase D	3.1.4.4	Sicariidae	Loxosceles spinulosa	C0JB41	10.1093/molbev/msn274
Hydrolases	Phospholipase D	3.1.4.4	Sicariidae	Loxosceles spinulosa	C0JB45	10.1093/molbev/msn274
Hydrolases	Phospholipase D	3.1.4.4	Sicariidae	Loxosceles spinulosa	C0JB46	10.1093/molbev/msn274
Hydrolases	Phospholipase D	3.1.4.4	Sicariidae	Loxosceles spinulosa	C0JB47	10.1093/molbev/msn274
Hydrolases	Phospholipase D	3.1.4.4	Sicariidae	Loxosceles spinulosa	C0JB43	10.1093/molbev/msn274
Hydrolases	Phospholipase D	3.1.4.4	Sicariidae	Loxosceles spinulosa	C0JB44	10.1093/molbev/msn274
Hydrolases	Phospholipase D	3.1.4.4	Sicariidae	Loxosceles spinulosa	C0JB94	10.1093/molbev/msn274
Hydrolases	Phospholipase D	3.1.4.4	Sicariidae	Loxosceles variegata	C0JAZ6	10.1093/molbev/msn274
Hydrolases	Phospholipase D	3.1.4.4	Sicariidae	Loxosceles variegata	C0JAZ2	10.1093/molbev/msn274
Hydrolases	Phospholipase D	3.1.4.4	Sicariidae	Loxosceles variegata	C0JAZ3	10.1093/molbev/msn274
Hydrolases	Phospholipase D	3.1.4.4	Sicariidae	Loxosceles variegata	C0JAZ5	10.1093/molbev/msn274
Hydrolases	Phospholipase D	3.1.4.4	Sicariidae	Loxosceles variegata	C0JAZ7	10.1093/molbev/msn274
Hydrolases	Phospholipase D	3.1.4.4	Sicariidae	Loxosceles variegata	C0JAZ1	10.1093/molbev/msn274
Hydrolases	Phospholipase D	3.1.4.4	Sicariidae	Loxosceles variegata	C0JB06	10.1093/molbev/msn274
Hydrolases	Phospholipase D	3.1.4.4	Sicariidae	Loxosceles variegata	C0JAZ4	10.1093/molbev/msn274
Hydrolases	Phospholipase D	3.1.4.4	Sicariidae	Loxosceles variegata	C0JAZ8	10.1093/molbev/msn274
Hydrolases	Phospholipase D	3.1.4.4	Sicariidae	Hexophthalma albospinosa	C0JB91	10.1093/molbev/msn274
Hydrolases	Phospholipase D	3.1.4.4	Sicariidae	Hexophthalma damarensis	C0JB78	10.1093/molbev/msn274
Hydrolases	Phospholipase D	3.1.4.4	Sicariidae	Hexophthalma damarensis	C0JB83	10.1093/molbev/msn274
Hydrolases	Phospholipase D	3.1.4.4	Sicariidae	Hexophthalma damarensis	C0JB74	10.1093/molbev/msn274
Hydrolases	Phospholipase D	3.1.4.4	Sicariidae	Hexophthalma damarensis	C0JB76	10.1093/molbev/msn274
Hydrolases	Phospholipase D	3.1.4.4	Sicariidae	Hexophthalma damarensis	C0JB77	10.1093/molbev/msn274
Hydrolases	Phospholipase D	3.1.4.4	Sicariidae	Hexophthalma damarensis	C0JB86	10.1093/molbev/msn274
Hydrolases	Phospholipase D	3.1.4.4	Sicariidae	Hexophthalma damarensis	C0JB88	10.1093/molbev/msn274
Hydrolases	Phospholipase D	3.1.4.4	Sicariidae	Hexophthalma damarensis	C0JB55	10.1093/molbev/msn274
Hydrolases	Phospholipase D	3.1.4.4	Sicariidae	Hexophthalma damarensis	C0JB71	10.1093/molbev/msn274
Hydrolases	Phospholipase D	3.1.4.4	Sicariidae	Hexophthalma damarensis	C0JB73	10.1093/molbev/msn274
Hydrolases	Phospholipase D	3.1.4.4	Sicariidae	Hexophthalma damarensis	C0JB80	10.1093/molbev/msn274
Hydrolases	Phospholipase D	3.1.4.4	Sicariidae	Hexophthalma damarensis	C0JB72	10.1093/molbev/msn274
Hydrolases	Phospholipase D	3.1.4.4	Sicariidae	Hexophthalma damarensis	C0JB82	10.1093/molbev/msn274
Hydrolases	Phospholipase D	3.1.4.4	Sicariidae	Hexophthalma damarensis	C0JB84	10.1093/molbev/msn274
Hydrolases	Phospholipase D	3.1.4.4	Sicariidae	Hexophthalma damarensis	C0JB87	10.1093/molbev/msn274
Hydrolases	Phospholipase D	3.1.4.4	Sicariidae	Hexophthalma damarensis	C0JB75	10.1093/molbev/msn274
Hydrolases	Phospholipase D	3.1.4.4	Sicariidae	Hexophthalma damarensis	C0JB79	10.1093/molbev/msn274
Hydrolases	Phospholipase D	3.1.4.4	Sicariidae	Hexophthalma damarensis	C0JB81	10.1093/molbev/msn274
Hydrolases	Phospholipase D	3.1.4.4	Sicariidae	Hexophthalma damarensis	C0JB85	10.1093/molbev/msn274
Hydrolases	Phospholipase D	3.1.4.4	Sicariidae	Hexophthalma damarensis	C0JB89	10.1093/molbev/msn274
Hydrolases	Phospholipase D	3.1.4.4	Sicariidae	Hexophthalma damarensis	C0JB90	10.1093/molbev/msn274
Hydrolases	Phospholipase D	3.1.4.4	Sicariidae	Sicarius rupestris	C0JB52	10.1093/molbev/msn274
Hydrolases	Phospholipase D	3.1.4.4	Sicariidae	Sicarius rupestris	C0JB68	10.1093/molbev/msn274
Hydrolases	Phospholipase D	3.1.4.4	Sicariidae	Sicarius peruensis	C0JB56	10.1093/molbev/msn274
Hydrolases	Phospholipase D	3.1.4.4	Sicariidae	Sicarius peruensis	C0JB61	10.1093/molbev/msn274
Hydrolases	Phospholipase D	3.1.4.4	Sicariidae	Sicarius peruensis	C0JB36	10.1093/molbev/msn274
Hydrolases	Phospholipase D	3.1.4.4	Sicariidae	Sicarius peruensis	C0JB60	10.1093/molbev/msn274
Hydrolases	Phospholipase D	3.1.4.4	Sicariidae	Sicarius peruensis	C0JB65	10.1093/molbev/msn274
Hydrolases	Phospholipase D	3.1.4.4	Sicariidae	Sicarius peruensis	C0JB38	10.1093/molbev/msn274
Hydrolases	Phospholipase D	3.1.4.4	Sicariidae	Sicarius peruensis	C0JB58	10.1093/molbev/msn274
Hydrolases	Phospholipase D	3.1.4.4	Sicariidae	Sicarius peruensis	C0JB62	10.1093/molbev/msn274
Hydrolases	Phospholipase D	3.1.4.4	Sicariidae	Sicarius peruensis	C0JB37	10.1093/molbev/msn274
Hydrolases	Phospholipase D	3.1.4.4	Sicariidae	Sicarius peruensis	C0JB57	10.1093/molbev/msn274
Hydrolases	Phospholipase D	3.1.4.4	Sicariidae	Sicarius peruensis	C0JB67	10.1093/molbev/msn274
Hydrolases	Phospholipase D	3.1.4.4	Sicariidae	Sicarius peruensis	C0JB69	10.1093/molbev/msn274
Hydrolases	Phospholipase D	3.1.4.4	Sicariidae	Sicarius peruensis	C0JB70	10.1093/molbev/msn274
Hydrolases	Phospholipase D	3.1.4.4	Sicariidae	Sicarius peruensis	C0JB33	10.1093/molbev/msn274
Hydrolases	Phospholipase D	3.1.4.4	Sicariidae	Sicarius peruensis	C0JB34	10.1093/molbev/msn274
Hydrolases	Phospholipase D	3.1.4.4	Sicariidae	Sicarius peruensis	C0JB35	10.1093/molbev/msn274
Hydrolases	Phospholipase D	3.1.4.4	Sicariidae	Sicarius peruensis	C0JB53	10.1093/molbev/msn274
Hydrolases	Phospholipase D	3.1.4.4	Sicariidae	Sicarius thomisoides	A0A0D4WV12	10.1074/jbc.M115.636951
Hydrolases	Phospholipase D	3.1.4.4	Sicariidae	Sicarius thomisoides	C0JB54	10.1093/molbev/msn274
Hydrolases	Phospholipase D	3.1.4.4	Sicariidae	Sicarius thomisoides	C0JB39	10.1093/molbev/msn274
Hydrolases	Hyaluronidase (Glycosylhydrolase 56)	3.2.1.-	Sicariidae	Loxosceles intermedia	R4J7Z9	10.1016/j.toxicon.2006.11.024
Hydrolases	Hyaluronidase (Glycosylhydrolase 56)	3.2.1.-	Ctenidae	Phoneutria keyserlingi	P86274	10.1016/j.cbpc.2005.09.010
Hydrolases	Reprolysin (M12B peptidase family)	3.4.24.-	Lycosidae	Hippasa partita	P85975	10.1016/j.biochi.2007.04.005
Hydrolases	Astacin (M12A peptidase family)	3.4.24.21	Sicariidae	Loxosceles gaucho	P0DM62	10.1016/j.biochi.2009.10.003
Hydrolases	Astacin (M12A peptidase family)	3.4.24.21	Sicariidae	Loxosceles intermedia	A0FKN6	10.1042/BJ20070363
Hydrolases	Astacin (M12A peptidase family)	3.4.24.21	Sicariidae	Loxosceles intermedia	C9D7R2	10.1016/j.biochi.2009.10.003
Hydrolases	Astacin (M12A peptidase family)	3.4.24.21	Sicariidae	Loxosceles intermedia	C9D7R3	10.1016/j.biochi.2009.10.003
Hydrolases	Astacin (M12A peptidase family)	3.4.24.21	Sicariidae	Loxosceles laeta	P0DM61	10.1016/j.biochi.2009.10.003
Multidomain enzymes	Peptidylprolyl isomerase	5.2.1.8	Agelenidae	Agelenopsis aperta	Q9TXD8	10.1074/jbc.270.28.16719
Multidomain enzymes	Peptidylprolyl isomerase	5.2.1.8	Agelenidae	Agelenopsis aperta	Q9TWH3	10.1074/jbc.270.28.16719
Multidomain enzymes	Peptidylprolyl isomerase	5.2.1.8	Ctenidae	Phoneutria nigriventer	P84033	10.1016/j.cbpc.2005.09.010
glycoproteins	CAP		Lycosidae	Lycosa singoriensis	A9QQ26	10.1016/j.zool.2009.04.001
glycoproteins	CAP		Ctenidae	Phoneutria keyserlingi	P85860	10.1016/j.cbpc.2005.09.010
glycoproteins	CAP		Barychelidae	Trittame loki	W4VS53	10.3390/toxins5122488
glycoproteins	Lectin		Ctenidae	Phoneutria nigriventer	P85031	10.1016/j.cbpc.2005.09.010
