# Supplementary material for: Enlightening the toxinological dark matter of spider venom enzymes
Source: NPJ Biodivers. 2024 Sep 13;3:25. doi: 10.1038/s44185-024-00058-2 (PMC11399385; doi:10.1038/s44185-024-00058-2)
Supplement: Supplementary file 2 — supplementary_table_2_Dresler_et_al_2024_npjbiodiversity_resubmission [file 44185_2024_58_MOESM2_ESM.xlsx]

## Sheet: supplementary table 2
	Supplementary table 2: Diversity of spider venom enzymes in publications, showing assigned enzyme classes, families, EC numbers, taxonomic origins and number of proteins for each family.
	Enzyme class	Enzyme family	E.C. ID	Spider family	Spider	Numbers of identified proteins	Reference
1	Oxidoreductases	Synaptic vesicle membrane protein VAT-1 homolog-like	1.-.-.-	Theraphosidae	Acanthoscurria juruenicola	1	Nishiduka et al., 2022	10.1021/acs.jproteome.2c00593
2	Oxidoreductases	Glucose 1-dehydrogenase	1.1.5.9	Eresidae	Stegodyphus mimosarum	1	Sanggaand et al., 2014	10.1038/ncomms4765
3	Oxidoreductases	3-Hydroxyisobutyrate dehydrogenase	1.1.1.31	Philodromidae	Tibellus oblongus	1	Korolkova et al., 2023	10.1038/s41597-023-02703-0
4	Oxidoreductases	Glucose-6-phosphate dehydrogenase	1.1.1.49	Theraphosidae	Acanthoscurria juruenicola	2	Nishiduka et al., 2022	10.1021/acs.jproteome.2c00593
5	Oxidoreductases	Phosphoglycerate dehydrogenase	1.1.1.95	Lamponidae	Lampona sp.	1	Michalek et al., 2022	10.1038/s41598-022-24694-5
6	Oxidoreductases	Phosphoglycerate dehydrogenase	1.1.1.95	Lycosidae	Lycosa tarantula	1	Koua et al., 2020	10.3390/toxins12080501
7	Oxidoreductases	Phosphoglycerate dehydrogenase	1.1.1.95	Theridiidae	Latrodectus tredecimguttatus	3	Duan et al., 2006	10.1016/j.cbpb.2006.08.006
8	Oxidoreductases	Glyceraldehyde-3-phosphate dehydrogenase	1.2.1.12	Eresidae	Stegodyphus mimosarum	1	Sanggaand et al., 2014	10.1038/ncomms4765
9	Oxidoreductases	Glyceraldehyde-3-phosphate dehydrogenase	1.2.1.12	Theraphosidae	Acanthoscurria geniculata	1	Sanggaand et al., 2014	10.1038/ncomms4765
10	Oxidoreductases	Retinal dehydrogenase	1.2.1.36	Eresidae	Stegodyphus mimosarum	1	Sanggaand et al., 2014	10.1038/ncomms4765
11	Oxidoreductases	Retinal dehydrogenase	1.2.1.36	Theraphosidae	Acanthoscurria juruenicola	1	Nishiduka et al., 2022	10.1021/acs.jproteome.2c00593
12	Oxidoreductases	Retinal dehydrogenase	1.2.1.36	Theraphosidae	Acanthoscurria geniculata	2	Sanggaand et al., 2014	10.1038/ncomms4765
13	Oxidoreductases	Acyl-CoA oxidase	1.3.3.6	Theraphosidae	Chilobrachys guangxiensis	13	Liao et al., 2007	10.1002/pmic.200600785
14	Oxidoreductases	Glutamate dehydrogenase	1.4.1.3	Eresidae	Stegodyphus mimosarum	1	Sanggaand et al., 2014	10.1038/ncomms4765
15	Oxidoreductases	Uricase	1.7.3.3	Theraphosidae	Chilobrachys guangxiensis	1	Liao et al., 2007	10.1002/pmic.200600785
16	Oxidoreductases	γ-Interferon-inducible lysosomal thiol reductase	1.8.-.-	Eresidae	Stegodyphus mimosarum	1	Sanggaand et al., 2014	10.1038/ncomms4765
17	Oxidoreductases	γ-Interferon-inducible lysosomal thiol reductase	1.8.-.-	Lamponidae	Lampona sp.	1	Michalek et al., 2022	10.1038/s41598-022-24694-5
18	Oxidoreductases	γ-Interferon-inducible lysosomal thiol reductase	1.8.-.-	Theraphosidae	Acanthoscurria juruenicola	1	Nishiduka et al., 2022	10.1021/acs.jproteome.2c00593
19	Oxidoreductases	Thiol oxidase	1.8.3.2	Theraphosidae	Acanthoscurria juruenicola	1	Nishiduka et al., 2022	10.1021/acs.jproteome.2c00593
20	Oxidoreductases	Peroxidase	1.11.1.-	Lamponidae	Lampona sp.	1	Michalek et al., 2022	10.1038/s41598-022-24694-5
21	Oxidoreductases	Peroxidase	1.11.1.-	Theraphosidae	Acanthoscurria geniculata	1	Sanggaand et al., 2014	10.1038/ncomms4765
22	Oxidoreductases	Glutathione peroxidase	1.11.1.9	Theraphosidae	Acanthoscurria geniculata	1	Sanggaand et al., 2014	10.1038/ncomms4765
23	Oxidoreductases	Thioredoxin-dependent peroxiredoxin	1.11.1.24	Theraphosidae	Acanthoscurria geniculata	2	Sanggaand et al., 2014	10.1038/ncomms4765
24	Oxidoreductases	Cysteine dioxygenase	1.13.11.20	Theraphosidae	Cyriopagopus schmidti	2	Yuan et al., 2007	10.1021/pr0700192
25	Oxidoreductases	Procollagen-lysine 5-dioxygenase	1.14.11.4	Theraphosidae	Acanthoscurria geniculata	1	Sanggaand et al., 2014	10.1038/ncomms4765
26	Oxidoreductases	Dopamine β-monooxygenase	1.14.17.1	Ctenidae	Phoneutria nigriventer	1	Diniz et al., 2018	10.1371/journal.pone.0200628
27	Oxidoreductases	Dopamine β-monooxygenase	1.14.17.1	Lamponidae	Lampona sp.	1	Michalek et al., 2022	10.1038/s41598-022-24694-5
28	Oxidoreductases	Dopamine β-monooxygenase	1.14.17.1	Theraphosidae	Acanthoscurria juruenicola	1	Nishiduka et al., 2022	10.1021/acs.jproteome.2c00593
29	Oxidoreductases	Tyrosinase	1.14.18.1	Theraphosidae	Cyriopagopus schmidti	1	Yuan et al., 2007	10.1021/pr0700192
30	Oxidoreductases	Superoxide dismutase	1.15.1.1	Ctenidae	Phoneutria nigriventer	2	Diniz et al., 2018	10.1371/journal.pone.0200628
31	Oxidoreductases	Superoxide dismutase	1.15.1.1	Philodromidae	Tibellus oblongus	1	Korolkova et al., 2023	10.1038/s41597-023-02703-0
32	Oxidoreductases	Superoxide dismutase	1.15.1.1	Theraphosidae	Acanthoscurria geniculata	2	Sanggaand et al., 2014	10.1038/ncomms4765
		20				52
1	Transferases	Methyltransferase	2.1.1.-	Philodromidae	Tibellus oblongus	1	Korolkova et al., 2023	10.1038/s41597-023-02703-0
2	Transferases	Methyltransferase	2.1.1.-	Theridiidae	Latrodectus tredecimguttatus	2	Duan et al., 2006	10.1016/j.cbpb.2006.08.006
3	Transferases	Trans-aconitate 2-methyltransferase	2.1.1.144	Philodromidae	Tibellus oblongus	1	Korolkova et al., 2023	10.1038/s41597-023-02703-0
4	Transferases	Type I protein arginine methyltransferase	2.1.1.319	Philodromidae	Tibellus oblongus	1	Korolkova et al., 2023	10.1038/s41597-023-02703-0
5	Transferases	Transketolase	2.2.1.1	Theraphosidae	Acanthoscurria juruenicola	1	Nishiduka et al., 2022	10.1021/acs.jproteome.2c00593
6	Transferases	Transketolase	2.2.1.1	Theraphosidae	Acanthoscurria geniculata	1	Sanggaand et al., 2014	10.1038/ncomms4765
7	Transferases	Transaldolase	2.2.1.2	Theraphosidae	Acanthoscurria juruenicola	1	Nishiduka et al., 2022	10.1021/acs.jproteome.2c00593
8	Transferases	Arylamine N-acetyltransferase	2.3.1.5	Theraphosidae	Cyriopagopus schmidti	1	Yuan et al., 2007	10.1021/pr0700192
9	Transferases	Phosphatidylcholine-sterol O-acyltransferase	2.3.1.43	Theraphosidae	Acanthoscurria geniculata	1	Sanggaand et al., 2014	10.1038/ncomms4765
10	Transferases	Glycylpeptide N-tetradecanoyltransferase	2.3.1.97	Theraphosidae	Acanthoscurria juruenicola	1	Nishiduka et al., 2022	10.1021/acs.jproteome.2c00593
11	Transferases	cullin-RING-type E3 NEDD8 transferase	2.3.2.32	Philodromidae	Tibellus oblongus	1	Korolkova et al., 2023	10.1038/s41597-023-02703-0
12	Transferases	Polypeptide N-acetylgalactosaminyltransferase	2.4.1.41	Lamponidae	Lampona sp.	1	Michalek et al., 2022	10.1038/s41598-022-24694-5
13	Transferases	Adenine phosphoribosyltransferase	2.4.2.7	Theraphosidae	Acanthoscurria geniculata	1	Sanggaand et al., 2014	10.1038/ncomms4765
14	Transferases	Spermidin synthase	2.5.1.16	Lamponidae	Lampona sp.	1	Michalek et al., 2022	10.1038/s41598-022-24694-5
15	Transferases	Spermidin synthase	2.5.1.16	Theraphosidae	Acanthoscurria juruenicola	1	Nishiduka et al., 2022	10.1021/acs.jproteome.2c00593
16	Transferases	Spermidin synthase	2.5.1.16	Theraphosidae	Acanthoscurria natalensis	1	Camara et al., 2020	10.3389/fphar.2020.01075
17	Transferases	Spermidin synthase	2.5.1.16	Theraphosidae	Acanthoscurria geniculata	1	Sanggaand et al., 2014	10.1038/ncomms4765
18	Transferases	Glutathione transferase	2.5.1.18	Eresidae	Stegodyphus mimosarum	1	Sanggaand et al., 2014	10.1038/ncomms4765
19	Transferases	Glutathione transferase	2.5.1.18	Theraphosidae	Chilobrachys guangxiensis	2	Liao et al., 2007	10.1002/pmic.200600785
20	Transferases	Alanine transaminase	2.6.1.2	Philodromidae	Tibellus oblongus	1	Korolkova et al., 2023	10.1038/s41597-023-02703-0
21	Transferases	Kynurenine--oxoglutarate transaminase	2.6.1.7	Theraphosidae	Cyriopagopus schmidti	1	Yuan et al., 2007	10.1021/pr0700192
22	Transferases	Protein kinase	2.7.-.-	Theraphosidae	Cyriopagopus schmidti	1	Yuan et al., 2007	10.1021/pr0700192
23	Transferases	Glycerate 3-kinase	2.7.1.31	Theraphosidae	Cyriopagopus schmidti	1	Yuan et al., 2007	10.1021/pr0700192
24	Transferases	Aminoglycoside 2''-phosphotransferase	2.7.1.190	Philodromidae	Tibellus oblongus	1	Korolkova et al., 2023	10.1038/s41597-023-02703-0
25	Transferases	Phosphoglycerate kinase	2.7.2.3	Philodromidae	Tibellus oblongus	1	Korolkova et al., 2023	10.1038/s41597-023-02703-0
26	Transferases	Arginine kinase	2.7.3.3	Linyphiidae	Hylyphantes graminicola	2	Zhu et al., 2022	10.1111/1755-0998.13601
27	Transferases	Arginine kinase	2.7.3.3	Lycosidae	Lycosa tarantula	1	Koua et al., 2020	10.3390/toxins12080501
28	Transferases	Arginine kinase	2.7.3.3	Philodromidae	Tibellus oblongus	1	Korolkova et al., 2023	10.1038/s41597-023-02703-0
29	Transferases	Arginine kinase	2.7.3.3	Theridiidae	Latrodectus tredecimguttatus	3	Duan et al., 2006	10.1016/j.cbpb.2006.08.006
30	Transferases	Arginine kinase	2.7.3.3	Theridiidae	Latrodectus geometricus	2	Khamtorn et al., 2022	10.3390/molecules27010047
31	Transferases	Nucleoside disphosphate kinase	2.7.4.6	Lamponidae	Lampona sp.	1	Michalek et al., 2022	10.1038/s41598-022-24694-5
32	Transferases	Non-specific serine/threonine protein kinase	2.7.11.1	Theraphosidae	Cyriopagopus schmidti	2	Yuan et al., 2007	10.1021/pr0700192
33	Transferases	Non-specific serine/threonine protein kinase	2.7.11.1	Theraphosidae	Pamphobeteus verdolaga	1	Estrada-Gomez et al., 2021	10.3390/toxins13070453
34	Transferases	Non-specific serine/threonine protein kinase	2.7.11.1	Theraphosidae	Acanthoscurria natalensis	1	Camara et al., 2020	10.3389/fphar.2020.01075
35	Transferases	Non-specific serine/threonine protein kinase	2.7.11.1	Theridiidae	Latrodectus tredecimguttatus	2	Duan et al., 2006	10.1016/j.cbpb.2006.08.006
36	Transferases	[Mysosin light-chain] kinase	2.7.11.18	Theraphosidae	Chilobrachys guangxiensis	2	Liao et al., 2007	10.1002/pmic.200600785
37	Transferases	Histidine kinase	2.7.13.3	Philodromidae	Tibellus oblongus	1	Korolkova et al., 2023	10.1038/s41597-023-02703-0
38	Transferases	Histidine kinase	2.7.13.3	Theraphosidae	Chilobrachys guangxiensis	1	Liao et al., 2007	10.1002/pmic.200600785
39	Transferases	Alcohol sulfotransferase	2.8.2.2	Eresidae	Stegodyphus mimosarum	1	Sanggaand et al., 2014	10.1038/ncomms4765
40	Transferases	Galactosylceramide sulfotransferase	2.8.2.11	Eresidae	Stegodyphus mimosarum	1	Sanggaand et al., 2014	10.1038/ncomms4765
		27				49
1	Hydrolases	Nuclease (undetermined)	3.1.-.-	Theridiidae	Latrodectus tredecimguttatus	3	Duan et al., 2008	10.1002/jbt.20244
2	Hydrolases	Phosphatases (undetermined)	3.1.-.-	Theridiidae	Latrodectus tredecimguttatus	3	Duan et al., 2008	10.1002/jbt.20244
3	Hydrolases	Phosphatases (undetermined)	3.1.-.-	Theridiidae	Latrodectus tredecimguttatus	2	Duan et al., 2006	10.1016/j.cbpb.2006.08.006
4	Hydrolases	Phospholipase (undetermined)	3.1.-.-	Theridiidae	Latrodectus tredecimguttatus	1	Duan et al., 2008	10.1002/jbt.20244
5	Hydrolases	Lipase	3.1.1.-	Ctenidae	Phoneutria nigriventer	2	Diniz et al., 2018	10.1371/journal.pone.0200628
6	Hydrolases	Lipase	3.1.1.-	Lamponidae	Lampona sp.	1	Michalek et al., 2022	10.1038/s41598-022-24694-5
7	Hydrolases	Lipase	3.1.1.-	Theraphosidae	Acanthoscurria natalensis	1	Camara et al., 2020	10.3389/fphar.2020.01075
8	Hydrolases	Lipase	3.1.1.-	Theridiidae	Parasteatoda tepidariorum	1	Haney et al., 2019	10.3389/fevo.2019.00085
9	Hydrolases	Lipase	3.1.1.-	Theridiidae	Steatoda nobilis	nd	Dunbar et al., 2020	10.3390/toxins12060402
10	Hydrolases	Triacylglycerol lipase	3.1.1.3	Eresidae	Stegodyphus mimosarum	9	Sanggaand et al., 2014	10.1038/ncomms4765
11	Hydrolases	Triacylglycerol lipase	3.1.1.3	Philodromidae	Tibellus oblongus	1	Korolkova et al., 2023	10.1038/s41597-023-02703-0
12	Hydrolases	Triacylglycerol lipase	3.1.1.3	Tetragnathidae	Tetragnatha versicolor	1	Zobel-Thropp et al., 2018	10.7717/peerj.4691
13	Hydrolases	Triacylglycerol lipase	3.1.1.3	Theraphosidae	Acanthoscurria juruenicola	1	Nishiduka et al., 2022	10.1021/acs.jproteome.2c00593
14	Hydrolases	Triacylglycerol lipase	3.1.1.3	Theraphosidae	Acanthoscurria geniculata	1	Sanggaand et al., 2014	10.1038/ncomms4765
15	Hydrolases	Phospholipase A2	3.1.1.4	Eresidae	Stegodyphus mimosarum	2	Sanggaand et al., 2014	10.1038/ncomms4765
16	Hydrolases	Phospholipase A2	3.1.1.4	Lamponidae	Lampona sp.	1	Michalek et al., 2022	10.1038/s41598-022-24694-5
17	Hydrolases	Phospholipase A2	3.1.1.4	Linyphiidae	Hylyphantes graminicola	1	Zhu et al., 2022	10.1111/1755-0998.13601
18	Hydrolases	Phospholipase A2	3.1.1.4	Pholcidae	Physocyclus mexicanus	1	Zobel-Thropp et al., 2019	10.3389/fevo.2019.00256
19	Hydrolases	Phospholipase A2	3.1.1.4	Tetragnathidae	Tetragnatha versicolor	1	Zobel-Thropp et al., 2018	10.7717/peerj.4691
20	Hydrolases	Phospholipase A2	3.1.1.4	Theraphosidae	Acanthoscurria juruenicola	1	Nishiduka et al., 2022	10.1021/acs.jproteome.2c00593
21	Hydrolases	Phospholipase A2	3.1.1.4	Trechaleidae	Cupiennius salei	1	Kuhn-Nentwig et al., 2019	10.3390/toxins11030167
22	Hydrolases	Acetylcholinesterase	3.1.1.7	Barychelidae	Trittame loki	1	Undheim et al., 2013	10.3390/toxins5122488
23	Hydrolases	Acetylcholinesterase	3.1.1.7	Ctenidae	Phoneutria nigriventer	1	Diniz et al., 2018	10.1371/journal.pone.0200628
24	Hydrolases	Acetylcholinesterase	3.1.1.7	Lamponidae	Lampona sp.	1	Michalek et al., 2022	10.1038/s41598-022-24694-5
25	Hydrolases	Acetylcholinesterase	3.1.1.7	Tetragnathidae	Tetragnatha versicolor	1	Zobel-Thropp et al., 2018	10.7717/peerj.4691
26	Hydrolases	Acetylcholinesterase	3.1.1.7	Theraphosidae	Acanthoscurria juruenicola	1	Nishiduka et al., 2022	10.1021/acs.jproteome.2c00593
27	Hydrolases	Acetylcholinesterase	3.1.1.7	Theraphosidae	Acanthoscurria natalensis	1	Camara et al., 2020	10.3389/fphar.2020.01075
28	Hydrolases	Phospholipase A1	3.1.1.32	Theraphosidae	Chilobrachys guangxiensis	1	Liao et al., 2007	10.1002/pmic.200600785
29	Hydrolases	S-formylglutathione hydrolase	3.1.2.12	Theraphosidae	Chilobrachys guangxiensis	1	Liao et al., 2007	10.1002/pmic.200600785
30	Hydrolases	Palmitoyl-protein hydrolase	3.1.2.22	Theraphosidae	Acanthoscurria juruenicola	1	Nishiduka et al., 2022	10.1021/acs.jproteome.2c00593
31	Hydrolases	Palmitoyl-protein hydrolase	3.1.2.22	Theraphosidae	Acanthoscurria natalensis	2	Camara et al., 2020	10.3389/fphar.2020.01075
32	Hydrolases	Palmitoyl-protein hydrolase	3.1.2.22	Theraphosidae	Acanthoscurria geniculata	1	Sanggaand et al., 2014	10.1038/ncomms4765
33	Hydrolases	Alkaline Phosphatase	3.1.3.1	Theridiidae	Steatoda nobilis	nd	Dunbar et al., 2020	10.3390/toxins12060402
34	Hydrolases	5‘ Nucleotidase	3.1.3.5	Araneidae	Argiope bruennichi	1	Lueddecke et al., 2020	10.3390/biom10070978
35	Hydrolases	5‘ Nucleotidase	3.1.3.5	Eresidae	Stegodyphus mimosarum	1	Sanggaand et al., 2014	10.1038/ncomms4765
36	Hydrolases	5‘ Nucleotidase	3.1.3.5	Theraphosidae	Pamphobeteus verdolaga	1	Estrada-Gomez et al., 2021	10.3390/toxins13070453
37	Hydrolases	Phosphoglycolate phosphatase	3.1.3.18	Philodromidae	Tibellus oblongus	1	Korolkova et al., 2023	10.1038/s41597-023-02703-0
38	Hydrolases	Protein tyrosine phosphatase	3.1.3.48	Lamponidae	Lampona sp.	1	Michalek et al., 2022	10.1038/s41598-022-24694-5
39	Hydrolases	Protein tyrosine phosphatase	3.1.3.48	Tetragnathidae	Tetragnatha versicolor	2	Zobel-Thropp et al., 2018	10.7717/peerj.4691
40	Hydrolases	Protein tyrosine phosphatase	3.1.3.48	Theraphosidae	Pamphobeteus verdolaga	1	Estrada-Gomez et al., 2021	10.3390/toxins13070453
41	Hydrolases	Protein tyrosine phosphatase	3.1.3.48	Theraphosidae	Acanthoscurria juruenicola	1	Nishiduka et al., 2022	10.1021/acs.jproteome.2c00593
42	Hydrolases	Protein tyrosine phosphatase	3.1.3.48	Theraphosidae	Acanthoscurria natalensis	1	Camara et al., 2020	10.3389/fphar.2020.01075
43	Hydrolases	Protein tyrosine phosphatase	3.1.3.48	Theraphosidae	Cyriopagopus schmidti	2	Yuan et al., 2007	10.1021/pr0700192
44	Hydrolases	Protein tyrosine phosphatase	3.1.3.48	Theraphosidae	Acanthoscurria geniculata	1	Sanggaand et al., 2014	10.1038/ncomms4765
45	Hydrolases	Protein tyrosine phosphatase	3.1.3.48	Theridiidae	Latrodectus tredecimguttatus	1	Duan et al., 2008	10.1002/jbt.20244
46	Hydrolases	Protein tyrosine phosphatase	3.1.3.48	Theridiidae	Parasteatoda tepidariorum	2	Haney et al., 2019	10.3389/fevo.2019.00085
47	Hydrolases	Phosphatidylinositol-3,4-bisphosphate 4-phosphatase	3.1.3.66	Araneidae	Araneus ventricosus	1	Duan et al., 2013	10.1016/j.jprot.2012.10.011
48	Hydrolases	Phospholipase D	3.1.4.4	Sicariidae	Loxosceles gaucho	1	Machado et al., 2005	10.1002/pmic.200401096
49	Hydrolases	Phospholipase D	3.1.4.4	Theraphosidae	Pamphobeteus verdolaga	1	Estrada-Gomez et al., 2021	10.3390/toxins13070453
50	Hydrolases	Phospholipase D	3.1.4.4	Theraphosidae	Pamphobeteus verdolaga	1	Estrada-Gomez et al., 2017	10.1016/j.toxicon.2017.02.004
51	Hydrolases	Sphingomyelin phosphodiesterase	3.1.4.12	Sicariidae	Loxosceles gaucho	5	Machado et al., 2005	10.1002/pmic.200401096
52	Hydrolases	N-acetylgalactosamine-6-sulfatase	3.1.6.4	Theraphosidae	Acanthoscurria geniculata	1	Sanggaand et al., 2014	10.1038/ncomms4765
53	Hydrolases	Deoxyribonuclease 1-like 3	3.1.21.-	Theridiidae	Latrodectus tredecimguttatus	1	Duan et al., 2006	10.1016/j.cbpb.2006.08.006
54	Hydrolases	Hyaluronidase (Glycosylhydrolase 56)	3.2.1.-	Atracidae	Hadronyche formidabilis	1	Cardoso et al., 2022	10.3390/ijms232113077
55	Hydrolases	Hyaluronidase (Glycosylhydrolase 56)	3.2.1.-	Ctenidae	Phoneutria nigriventer	1	Diniz et al., 2018	10.1371/journal.pone.0200628
56	Hydrolases	Hyaluronidase (Glycosylhydrolase 56)	3.2.1.-	Lamponidae	Lampona sp.	2	Michalek et al., 2022	10.1038/s41598-022-24694-5
57	Hydrolases	Hyaluronidase (Glycosylhydrolase 56)	3.2.1.-	Lycosidae	Lycosa tarantula	2	Koua et al., 2020	10.3390/toxins12080501
58	Hydrolases	Hyaluronidase (Glycosylhydrolase 56)	3.2.1.-	Tetragnathidae	Tetragnatha versicolor	1	Zobel-Thropp et al., 2018	10.7717/peerj.4691
59	Hydrolases	Hyaluronidase (Glycosylhydrolase 56)	3.2.1.-	Theraphosidae	Pamphobeteus verdolaga	1	Estrada-Gomez et al., 2021	10.3390/toxins13070453
60	Hydrolases	Hyaluronidase (Glycosylhydrolase 56)	3.2.1.-	Theraphosidae	Acanthoscurria juruenicola	1	Nishiduka et al., 2022	10.1021/acs.jproteome.2c00593
61	Hydrolases	Hyaluronidase (Glycosylhydrolase 56)	3.2.1.-	Theraphosidae	Acanthoscurria natalensis	1	Camara et al., 2020	10.3389/fphar.2020.01075
62	Hydrolases	Hyaluronidase (Glycosylhydrolase 56)	3.2.1.-	Theridiidae	Latrodectus tredecimguttatus	13	Duan et al., 2008	10.1002/jbt.20244
63	Hydrolases	Hyaluronidase (Glycosylhydrolase 56)	3.2.1.-	Theridiidae	Parasteatoda tepidariorum	1	Haney et al., 2019	10.3389/fevo.2019.00085
64	Hydrolases	Hyaluronidase (Glycosylhydrolase 56)	3.2.1.-	Trechaleidae	Cupiennius salei	1	Kuhn-Nentwig et al., 2019	10.3390/toxins11030167
65	Hydrolases	Neutral alpha-glucosidase (Glycosylhydrolase 31)	3.2.1.-	Lamponidae	Lampona sp.	1	Michalek et al., 2022	10.1038/s41598-022-24694-5
66	Hydrolases	Glycosyl hydrolase	3.2.1.-	Theraphosidae	Cyriopagopus schmidti	1	Yuan et al., 2007	10.1021/pr0700192
67	Hydrolases	α-Amylase	3.2.1.1	Eresidae	Stegodyphus mimosarum	1	Sanggaand et al., 2014	10.1038/ncomms4765
68	Hydrolases	α-Amylase	3.2.1.1	Tetragnathidae	Tetragnatha versicolor	2	Zobel-Thropp et al., 2018	10.7717/peerj.4691
69	Hydrolases	α-Amylase	3.2.1.1	Theridiidae	Parasteatoda tepidariorum	1	Haney et al., 2019	10.3389/fevo.2019.00085
70	Hydrolases	α-Amylase	3.2.1.1	Theridiidae	Steatoda nobilis	nd	Dunbar et al., 2020	10.3390/toxins12060402
71	Hydrolases	α-Amylase	3.2.1.1	Trechaleidae	Cupiennius salei	1	Kuhn-Nentwig et al., 2019	10.3390/toxins11030167
72	Hydrolases	Chitinase	3.2.1.14	Araneidae	Argiope bruennichi	4	Lueddecke et al., 2020	10.3390/biom10070978
73	Hydrolases	Chitinase	3.2.1.14	Araneidae	Araneus ventricosus	5	Duan et al., 2013	10.1016/j.jprot.2012.10.011
74	Hydrolases	Chitinase	3.2.1.14	Ctenidae	Phoneutria nigriventer	1	Diniz et al., 2018	10.1371/journal.pone.0200628
75	Hydrolases	Chitinase	3.2.1.14	Eresidae	Stegodyphus mimosarum	1	Sanggaand et al., 2014	10.1038/ncomms4765
76	Hydrolases	Chitinase	3.2.1.14	Lamponidae	Lampona sp.	1	Michalek et al., 2022	10.1038/s41598-022-24694-5
77	Hydrolases	Chitinase	3.2.1.14	Pholcidae	Physocyclus mexicanus	3	Zobel-Thropp et al., 2019	10.3389/fevo.2019.00256
78	Hydrolases	Chitinase	3.2.1.14	Tetragnathidae	Tetragnatha versicolor	2	Zobel-Thropp et al., 2018	10.7717/peerj.4691
79	Hydrolases	Chitinase	3.2.1.14	Theridiidae	Parasteatoda tepidariorum	2	Haney et al., 2019	10.3389/fevo.2019.00085
80	Hydrolases	Chitinase	3.2.1.14	Theridiidae	Steatoda nobilis	nd	Dunbar et al., 2020	10.3390/toxins12060402
81	Hydrolases	Lysozyme	3.2.1.17	Araneidae	Araneus ventricosus	1	Duan et al., 2013	10.1016/j.jprot.2012.10.011
82	Hydrolases	Lysozyme	3.2.1.17	Theridiidae	Latrodectus tredecimguttatus	1	Duan et al., 2006	10.1016/j.cbpb.2006.08.006
83	Hydrolases	α-Galactosidase	3.2.1.22	Theraphosidae	Acanthoscurria geniculata	1	Sanggaand et al., 2014	10.1038/ncomms4765
84	Hydrolases	β-Galactosidase	3.2.1.23	Theraphosidae	Acanthoscurria geniculata	1	Sanggaand et al., 2014	10.1038/ncomms4765
85	Hydrolases	β-Galactosidase	3.2.1.23	Theraphosidae	Acanthoscurria juruenicola	1	Nishiduka et al., 2022	10.1021/acs.jproteome.2c00593
86	Hydrolases	α-Mannosidase	3.2.1.24	Eresidae	Stegodyphus mimosarum	1	Sanggaand et al., 2014	10.1038/ncomms4765
87	Hydrolases	α-Mannosidase	3.2.1.24	Theridiidae	Parasteatoda tepidariorum	2	Haney et al., 2019	10.3389/fevo.2019.00085
88	Hydrolases	Hexosaminidase (Glycosylhydrolase 20)	3.2.1.52	Lamponidae	Lampona sp.	1	Michalek et al., 2022	10.1038/s41598-022-24694-5
89	Hydrolases	Hexosaminidase (Glycosylhydrolase 20)	3.2.1.52	Theraphosidae	Acanthoscurria geniculata	1	Sanggaand et al., 2014	10.1038/ncomms4765
90	Hydrolases	Hexosaminidase (Glycosylhydrolase 20)	3.2.1.-	Theridiidae	Steatoda nobilis	nd	Dunbar et al., 2020	10.3390/toxins12060402
91	Hydrolases	8-Oxoguanine DNA glycosylase	3.2.2.-	Theraphosidae	Chilobrachys guangxiensis	1	Liao et al., 2007	10.1002/pmic.200600785
92	Hydrolases	Cathepsin	3.4.-.-	Ctenidae	Phoneutria nigriventer	1	Diniz et al., 2018	10.1371/journal.pone.0200628
93	Hydrolases	Cathepsin	3.4.-.-	Lamponidae	Lampona sp.	1	Michalek et al., 2022	10.1038/s41598-022-24694-5
94	Hydrolases	Cathepsin	3.4.-.-	Theraphosidae	Acanthoscurria juruenicola	1	Nishiduka et al., 2022	10.1021/acs.jproteome.2c00593
96	Hydrolases	Cathepsin	3.4.-.-	Theridiidae	Steatoda nobilis	nd	Dunbar et al., 2020	10.3390/toxins12060402
97	Hydrolases	SPase	3.4.-.-	Trechaleidae	Cupiennius salei	1	Kuhn-Nentwig et al., 2019	10.3390/toxins11030167
98	Hydrolases	Metalloproteinase (Undetermined)	3.4.-.-	Ctenidae	Phoneutria nigriventer	4	Diniz et al., 2018	10.1371/journal.pone.0200628
99	Hydrolases	Metalloproteinase (Undetermined)	3.4.-.-	Theraphosidae	Acanthoscurria natalensis	1	Camara et al., 2020	10.3389/fphar.2020.01075
100	Hydrolases	Peptidase (undetermined)	3.4.-.-	Theraphosidae	Acanthoscurria gomesiana	2	Abreu et al., 2017	10.1016/j.jprot.2016.07.012
101	Hydrolases	Peptidase (undetermined)	3.4.-.-	Theridiidae	Latrodectus tredecimguttatus	3	Duan et al., 2008	10.1002/jbt.20244
102	Hydrolases	Peptidase (undetermined)	3.4.-.-	Theridiidae	Latrodectus tredecimguttatus	4	Duan et al., 2006	10.1016/j.cbpb.2006.08.006
103	Hydrolases	Peptidase (undetermined)	3.4.-.-	Theraphosidae	Acanthoscurria geniculata	12	Sanggaand et al., 2014	10.1038/ncomms4765
104	Hydrolases	Phage endopeptidase	3.4.-.-	Theraphosidae	Cyriopagopus schmidti	1	Yuan et al., 2007	10.1021/pr0700192
105	Hydrolases	Aminopeptidase (undetermined)	3.4.11.-	Eresidae	Stegodyphus mimosarum	6	Sanggaand et al., 2014	10.1038/ncomms4765
106	Hydrolases	Aminopeptidase (undetermined)	3.4.11.-	Theraphosidae	Acanthoscurria geniculata	1	Sanggaand et al., 2014	10.1038/ncomms4765
107	Hydrolases	Aminopeptidase O	3.4.11.-	Philodromidae	Tibellus oblongus	1	Korolkova et al., 2023	10.1038/s41597-023-02703-0
108	Hydrolases	Membrane alanyl aminopeptidase	3.4.11.2	Eresidae	Stegodyphus mimosarum	1	Sanggaand et al., 2014	10.1038/ncomms4765
109	Hydrolases	Membrane alanyl aminopeptidase	3.4.11.2	Theraphosidae	Acanthoscurria geniculata	1	Sanggaand et al., 2014	10.1038/ncomms4765
110	Hydrolases	Cytosol non-specific dipeptidase	3.4.13.18	Theraphosidae	Acanthoscurria geniculata	1	Sanggaand et al., 2014	10.1038/ncomms4765
111	Hydrolases	Dipeptidyl-peptidase I	3.4.14.1	Theraphosidae	Acanthoscurria geniculata	2	Sanggaand et al., 2014	10.1038/ncomms4765
112	Hydrolases	Angiotensin converting enzyme (M2 P peptidase family)	3.4.15.1	Ctenidae	Phoneutria nigriventer	1	Diniz et al., 2018	10.1371/journal.pone.0200628
113	Hydrolases	Angiotensin converting enzyme (M2 P peptidase family)	3.4.15.1	Eresidae	Stegodyphus mimosarum	1	Sanggaand et al., 2014	10.1038/ncomms4765
114	Hydrolases	Angiotensin converting enzyme (M2 P peptidase family)	3.4.15.1	Lamponidae	Lampona sp.	1	Michalek et al., 2022	10.1038/s41598-022-24694-5
115	Hydrolases	Angiotensin converting enzyme (M2 P peptidase family)	3.4.15.1	Linyphiidae	Hylyphantes graminicola	2	Zhu et al., 2022	10.1111/1755-0998.13601
116	Hydrolases	Angiotensin converting enzyme (M2 P peptidase family)	3.4.15.1	Lycosidae	Lycosa tarantula	1	Koua et al., 2020	10.3390/toxins12080501
117	Hydrolases	Angiotensin converting enzyme (M2 P peptidase family)	3.4.15.1	Theraphosidae	Acanthoscurria juruenicola	1	Nishiduka et al., 2022	10.1021/acs.jproteome.2c00593
118	Hydrolases	Angiotensin converting enzyme (M2 P peptidase family)	3.4.15.1	Theraphosidae	Acanthoscurria geniculata	1	Sanggaand et al., 2014	10.1038/ncomms4765
119	Hydrolases	Angiotensin converting enzyme (M2 P peptidase family)	3.4.15.1	Theridiidae	Parasteatoda tepidariorum	1	Haney et al., 2019	10.3389/fevo.2019.00085
120	Hydrolases	Angiotensin converting enzyme (M2 P peptidase family)	3.4.15.1	Theridiidae	Steatoda nobilis	nd	Dunbar et al., 2020	10.3390/toxins12060402
121	Hydrolases	Angiotensin converting enzyme (M2 P peptidase family)	3.4.15.1	Trechaleidae	Cupiennius salei	1	Kuhn-Nentwig et al., 2019	10.3390/toxins11030167
122	Hydrolases	Carboxypeptidase (undetermined)	3.4.16.-	Theridiidae	Steatoda nobilis	nd	Dunbar et al., 2020	10.3390/toxins12060402
123	Hydrolases	Carboxypeptidase C	3.4.16.5	Araneidae	Argiope bruennichi	1	Lueddecke et al., 2020	10.3390/biom10070978
124	Hydrolases	Carboxypeptidase C	3.4.16.5	Lamponidae	Lampona sp.	1	Michalek et al., 2022	10.1038/s41598-022-24694-5
125	Hydrolases	Carboxypeptidase D	3.4.16.6	Eresidae	Stegodyphus mimosarum	1	Sanggaand et al., 2014	10.1038/ncomms4765
126	Hydrolases	Carboxypeptidase D	3.4.16.6	Theraphosidae	Acanthoscurria geniculata	1	Sanggaand et al., 2014	10.1038/ncomms4765
127	Hydrolases	Carboxypeptidase D	3.4.16.6	Theridiidae	Parasteatoda tepidariorum	1	Haney et al., 2019	10.3389/fevo.2019.00085
128	Hydrolases	Metallocarboxypeptidase (undetermined)	3.4.17.-	Theraphosidae	Acanthoscurria geniculata	1	Sanggaand et al., 2014	10.1038/ncomms4765
129	Hydrolases	Carboxypeptidase A	3.4.17.1	Theraphosidae	Acanthoscurria natalensis	2	Camara et al., 2020	10.3389/fphar.2020.01075
130	Hydrolases	Carboxypeptidase A	3.4.17.1	Trechaleidae	Cupiennius salei	12	Kuhn-Nentwig et al., 2019	10.3390/toxins11030167
131	Hydrolases	Carboxypeptidase B	3.4.17.2	Eresidae	Stegodyphus mimosarum	1	Sanggaand et al., 2014	10.1038/ncomms4765
132	Hydrolases	Carboxypeptidase B	3.4.17.2	Theridiidae	Parasteatoda tepidariorum	1	Haney et al., 2019	10.3389/fevo.2019.00085
133	Hydrolases	Carboxypeptidase E	3.4.17.10	Theraphosidae	Acanthoscurria juruenicola	1	Nishiduka et al., 2022	10.1021/acs.jproteome.2c00593
134	Hydrolases	Carboxypeptidase M	3.4.17.12	Tetragnathidae	Tetragnatha versicolor	2	Zobel-Thropp et al., 2018	10.7717/peerj.4691
135	Hydrolases	Folate gamma-glutamyl hydrolase	3.4.19.9	Theraphosidae	Acanthoscurria juruenicola	1	Nishiduka et al., 2022	10.1021/acs.jproteome.2c00593
136	Hydrolases	S1 Protease	3.4.21.-	Araneidae	Argiope bruennichi	4	Lueddecke et al., 2020	10.3390/biom10070978
137	Hydrolases	S1 Protease	3.4.21.-	Ctenidae	Phoneutria nigriventer	1	Diniz et al., 2018	10.1371/journal.pone.0200628
138	Hydrolases	S1 Protease	3.4.21.-	Eresidae	Stegodyphus mimosarum	2	Sanggaand et al., 2014	10.1038/ncomms4765
139	Hydrolases	S1 Protease	3.4.21.-	Lycosidae	Lycosa tarantula	1	Koua et al., 2020	10.3390/toxins12080501
140	Hydrolases	S1 Protease	3.4.21.-	Philodromidae	Tibellus oblongus	3	Korolkova et al., 2023	10.1038/s41597-023-02703-0
141	Hydrolases	S1 Protease	3.4.21.-	Pholcidae	Physocyclus mexicanus	2	Zobel-Thropp et al., 2019	10.3389/fevo.2019.00256
142	Hydrolases	S1 Protease	3.4.21.-	Theraphosidae	Acanthoscurria juruenicola	1	Nishiduka et al., 2022	10.1021/acs.jproteome.2c00593
143	Hydrolases	S1 Protease	3.4.21.-	Theridiidae	Latrodectus tredecimguttatus	1	Duan et al., 2008	10.1002/jbt.20244
144	Hydrolases	S1 Protease	3.4.21.-	Theridiidae	Latrodectus geometricus	1	Khamtorn et al., 2022	10.3390/molecules27010047
145	Hydrolases	S1 Protease	3.4.21.-	Trechaleidae	Cupiennius salei	3	Kuhn-Nentwig et al., 2019	10.3390/toxins11030167
146	Hydrolases	Trypsin	3.4.21.4	Lamponidae	Lampona sp.	1	Michalek et al., 2022	10.1038/s41598-022-24694-5
147	Hydrolases	Trypsin	3.4.21.4	Theraphosidae	Cyriopagopus schmidti	1	Yuan et al., 2007	10.1021/pr0700192
148	Hydrolases	Trypsin	3.4.21.4	Theraphosidae	Acanthoscurria geniculata	2	Sanggaand et al., 2014	10.1038/ncomms4765
149	Hydrolases	Trypsin	3.4.21.4	Theridiidae	Steatoda nobilis	nd	Dunbar et al., 2020	10.3390/toxins12060402
150	Hydrolases	Coagulation Factor Xa	3.4.21.6	Theraphosidae	Acanthoscurria natalensis	2	Camara et al., 2020	10.3389/fphar.2020.01075
151	Hydrolases	Proprotein convertase 1	3.4.21.93	Eresidae	Stegodyphus mimosarum	1	Sanggaand et al., 2014	10.1038/ncomms4765
152	Hydrolases	Proprotein convertase 1	3.4.21.93	Lamponidae	Lampona sp.	1	Michalek et al., 2022	10.1038/s41598-022-24694-5
153	Hydrolases	Proprotein convertase 1	3.4.21.93	Pholcidae	Physocyclus mexicanus	1	Zobel-Thropp et al., 2019	10.3389/fevo.2019.00256
154	Hydrolases	Proprotein convertase 1	3.4.21.93	Tetragnathidae	Tetragnatha versicolor	1	Zobel-Thropp et al., 2018	10.7717/peerj.4691
155	Hydrolases	Proprotein convertase 1	3.4.21.93	Theraphosidae	Acanthoscurria juruenicola	1	Nishiduka et al., 2022	10.1021/acs.jproteome.2c00593
156	Hydrolases	Proprotein convertase 1	3.4.21.93	Theraphosidae	Acanthoscurria natalensis	1	Camara et al., 2020	10.3389/fphar.2020.01075
157	Hydrolases	Proprotein convertase 1	3.4.21.93	Theraphosidae	Acanthoscurria geniculata	1	Sanggaand et al., 2014	10.1038/ncomms4765
158	Hydrolases	Proprotein convertase 1	3.4.21.93	Theridiidae	Parasteatoda tepidariorum	1	Haney et al., 2019	10.3389/fevo.2019.00085
159	Hydrolases	Equine arterivirus serine peptidase	3.4.21.114	Philodromidae	Tibellus oblongus	3	Korolkova et al., 2023	10.1038/s41597-023-02703-0
161	Hydrolases	Cathepsin B	3.4.22.1	Theraphosidae	Acanthoscurria geniculata	1	Sanggaand et al., 2014	10.1038/ncomms4765
162	Hydrolases	Cathepsin L	3.4.22.15	Eresidae	Stegodyphus mimosarum	1	Sanggaand et al., 2014	10.1038/ncomms4765
163	Hydrolases	Cathepsin L	3.4.22.15	Theridiidae	Parasteatoda tepidariorum	1	Haney et al., 2019	10.3389/fevo.2019.00085
164	Hydrolases	legumain	3.4.22.34	Theraphosidae	Acanthoscurria geniculata	1	Sanggaand et al., 2014	10.1038/ncomms4765
165	Hydrolases	Bleomycin hydrolase	3.4.22.40	Araneidae	Araneus ventricosus	1	Duan et al., 2013	10.1016/j.jprot.2012.10.011
166	Hydrolases	Lysosomal aspartic protease	3.4.23.-	Lamponidae	Lampona sp.	1	Michalek et al., 2022	10.1038/s41598-022-24694-5
167	Hydrolases	Metalloendopeptidase (undetermined)	3.4.24.-	Ctenidae	Phoneutria nigriventer	1	Cardoso et al., 2023	10.3389/fmolb.2023.1069764
168	Hydrolases	Metalloendopeptidase (undetermined)	3.4.24.-	Ctenidae	Phoneutria nigriventer	3	Diniz et al., 2018	10.1371/journal.pone.0200628
169	Hydrolases	Metalloendopeptidase (undetermined)	3.4.24.-	Eresidae	Stegodyphus mimosarum	2	Sanggaand et al., 2014	10.1038/ncomms4765
170	Hydrolases	Metalloendopeptidase (undetermined)	3.4.24.-	Philodromidae	Tibellus oblongus	1	Korolkova et al., 2023	10.1038/s41597-023-02703-0
171	Hydrolases	Metalloendopeptidase (undetermined)	3.4.24.-	Theraphosidae	Acanthoscurria natalensis	1	Camara et al., 2020	10.3389/fphar.2020.01075
172	Hydrolases	Metalloendopeptidase (undetermined)	3.4.24.-	Theraphosidae	Acanthoscurria geniculata	3	Sanggaand et al., 2014	10.1038/ncomms4765
173	Hydrolases	Metalloendopeptidase (undetermined)	3.4.24.-	Theridiidae	Latrodectus tredecimguttatus	1	Duan et al., 2008	10.1002/jbt.20244
174	Hydrolases	Metalloendopeptidase (undetermined)	3.4.24.-	Theridiidae	Latrodectus geometricus	1	Khamtorn et al., 2022	10.3390/molecules27010047
175	Hydrolases	Neprilysin (M 13 peptidase family)	3.4.24.11	Atracidae	1 Hadronyche cerberea, 1 Hadronyche formidabilis	2	Cardoso et al., 2022	10.3390/ijms232113077
176	Hydrolases	Neprilysin (M 13 peptidase family)	3.4.24.11	Barychelidae	Trittame loki	1	Undheim et al., 2013	10.3390/toxins5122488
177	Hydrolases	Neprilysin (M 13 peptidase family)	3.4.24.11	Eresidae	Stegodyphus mimosarum	1	Sanggaand et al., 2014	10.1038/ncomms4765
178	Hydrolases	Neprilysin (M 13 peptidase family)	3.4.24.11	Lamponidae	Lampona sp.	11	Michalek et al., 2022	10.1038/s41598-022-24694-5
179	Hydrolases	Neprilysin (M 13 peptidase family)	3.4.24.11	Pholcidae	Physocyclus mexicanus	17	Zobel-Thropp et al., 2019	10.3389/fevo.2019.00256
180	Hydrolases	Neprilysin (M 13 peptidase family)	3.4.24.11	Tetragnathidae	Tetragnatha versicolor	6	Zobel-Thropp et al., 2018	10.7717/peerj.4691
181	Hydrolases	Neprilysin (M 13 peptidase family)	3.4.24.11	Theraphosidae	Acanthoscurria juruenicola	2	Nishiduka et al., 2022	10.1021/acs.jproteome.2c00593
182	Hydrolases	Neprilysin (M 13 peptidase family)	3.4.24.11	Theraphosidae	Acanthoscurria natalensis	1	Camara et al., 2020	10.3389/fphar.2020.01075
183	Hydrolases	Neprilysin (M 13 peptidase family)	3.4.24.11	Theraphosidae	Acanthoscurria gomesiana	3	Abreu et al., 2017	10.1016/j.jprot.2016.07.012
184	Hydrolases	Neprilysin (M 13 peptidase family)	3.4.24.11	Theridiidae	Parasteatoda tepidariorum	2	Haney et al., 2019	10.3389/fevo.2019.00085
185	Hydrolases	Astacin (M12A peptidase family)	3.4.24.21	Araneidae	Argiope bruennichi	3	Lueddecke et al., 2020	10.3390/biom10070978
186	Hydrolases	Astacin (M12A peptidase family)	3.4.24.21	Ctenidae	Phoneutria nigriventer	1	Cardoso et al., 2023	10.3389/fmolb.2023.1069764
187	Hydrolases	Astacin (M12A peptidase family)	3.4.24.21	Ctenidae	Phoneutria nigriventer	3	Diniz et al., 2018	10.1371/journal.pone.0200628
188	Hydrolases	Astacin (M12A peptidase family)	3.4.24.21	Eresidae	Stegodyphus mimosarum	3	Sanggaand et al., 2014	10.1038/ncomms4765
189	Hydrolases	Astacin (M12A peptidase family)	3.4.24.21	Plectreuridae	Plectreurys tristis	7	Zobel-Thropp et al., 2014	PMID: 25400903
190	Hydrolases	Astacin (M12A peptidase family)	3.4.24.21	Pholcidae	Physocyclus mexicanus	13	Zobel-Thropp et al., 2019	10.3389/fevo.2019.00256
191	Hydrolases	Astacin (M12A peptidase family)	3.4.24.21	Theridiidae	Steatoda nobilis	nd	Dunbar et al., 2020	10.3390/toxins12060402
192	Hydrolases	Endothelin-converting enzyme (M13 peptidase family)	3.4.24.71	Eresidae	Stegodyphus mimosarum	1	Sanggaand et al., 2014	10.1038/ncomms4765
193	Hydrolases	Endothelin-converting enzyme (M13 peptidase family)	3.4.24.71	Lamponidae	Lampona sp.	1	Michalek et al., 2022	10.1038/s41598-022-24694-5
194	Hydrolases	Endothelin-converting enzyme (M13 peptidase family)	3.4.24.71	Theridiidae	Parasteatoda tepidariorum	3	Haney et al., 2019	10.3389/fevo.2019.00085
195	Hydrolases	Endothelin-converting enzyme (M13 peptidase family)	3.4.24.71	Theridiidae	Steatoda nobilis	nd	Dunbar et al., 2020	10.3390/toxins12060402
196	Hydrolases	Proteasome endopeptidase complex	3.4.25.1	Theridiidae	Latrodectus tredecimguttatus	1	Duan et al., 2006	10.1016/j.cbpb.2006.08.006
197	Hydrolases	Arylformamidase	3.5.1.9	Philodromidae	Tibellus oblongus	2	Korolkova et al., 2023	10.1038/s41597-023-02703-0
198	Hydrolases	Arylformamidase	3.5.1.9	Theraphosidae	Cyriopagopus schmidti	1	Yuan et al., 2007	10.1021/pr0700192
199	Hydrolases	Ceramidase	3.5.1.23	Lamponidae	Lampona sp.	1	Michalek et al., 2022	10.1038/s41598-022-24694-5
200	Hydrolases	Ceramidase	3.5.1.23	Theraphosidae	Acanthoscurria natalensis	1	Camara et al., 2020	10.3389/fphar.2020.01075
201	Hydrolases	Pantetheine hydrolase	3.5.1.92	Eresidae	Stegodyphus mimosarum	1	Sanggaand et al., 2014	10.1038/ncomms4765
202	Hydrolases	Pantetheine hydrolase	3.5.1.92	Theraphosidae	Acanthoscurria juruenicola	1	Nishiduka et al., 2022	10.1021/acs.jproteome.2c00593
203	Hydrolases	Dihydropyrimidinase	3.5.2.2	Theraphosidae	Chilobrachys guangxiensis	2	Liao et al., 2007	10.1002/pmic.200600785
204	Hydrolases	2-Iminobutanoate/2-iminopropanoate deaminase	3.5.99.10	Philodromidae	Tibellus oblongus	1	Korolkova et al., 2023	10.1038/s41597-023-02703-0
205	Hydrolases	Helicase	3.6.4.-	Lamponidae	Lampona sp.	1	Michalek et al., 2022	10.1038/s41598-022-24694-5
		74				364
1	Lyases	Aromatic-L-amino-acid decarboxylase	4.1.1.28	Araneidae	Araneus ventricosus	1	Duan et al., 2013	10.1016/j.jprot.2012.10.011
2	Lyases	Carbonic anhydrase	4.2.1.1	Lamponidae	Lampona sp.	2	Michalek et al., 2022	10.1038/s41598-022-24694-5
3	Lyases	Carbonic anhydrase	4.2.1.1	Theraphosidae	Acanthoscurria juruenicola	3	Nishiduka et al., 2022	10.1021/acs.jproteome.2c00593
4	Lyases	Carbonic anhydrase	4.2.1.1	Theraphosidae	Acanthoscurria natalensis	1	Camara et al., 2020	10.3389/fphar.2020.01075
5	Lyases	Carbonic anhydrase	4.2.1.1	Theraphosidae	Acanthoscurria geniculata	2	Sanggaand et al., 2014	10.1038/ncomms4765
6	Lyases	Enolase	4.2.1.11	Lamponidae	Lampona sp.	1	Michalek et al., 2022	10.1038/s41598-022-24694-5
7	Lyases	Aconitate hydrolase	4.2.1.3	Philodromidae	Tibellus oblongus	1	Korolkova et al., 2023	10.1038/s41597-023-02703-0
8	Lyases	Dermonecrotic protein 1 LiDl	4.6.1.-	Sicariidae	Loxosceles gaucho	1	Machado et al., 2005	10.1002/pmic.200401096
		5				12
1	Isomerases	Peptidylprolyl isomerase	5.2.1.8	Ctenidae	Phoneutria nigriventer	2	Richardson et al., 2005	10.1016/j.cbpc.2005.09.010
2	Isomerases	Peptidylprolyl isomerase	5.2.1.8	Lamponidae	Lampona sp.	2	Michalek et al., 2022	10.1038/s41598-022-24694-5
3	Isomerases	Peptidylprolyl isomerase	5.2.1.8	Philodromidae	Tibellus oblongus	2	Korolkova et al., 2023	10.1038/s41597-023-02703-0
4	Isomerases	Triose-phosphate isomerase	5.3.1.1	Theridiidae	Latrodectus tredecimguttatus	2	Duan et al., 2006	10.1016/j.cbpb.2006.08.006
5	Isomerases	Protein disulfide isomerase	5.3.4.1	Eresidae	Stegodyphus mimosarum	1	Sanggaand et al., 2014	10.1038/ncomms4765
6	Isomerases	Protein disulfide isomerase	5.3.4.1	Philodromidae	Tibellus oblongus	3	Korolkova et al., 2023	10.1038/s41597-023-02703-0
7	Isomerases	Protein disulfide isomerase	5.3.4.1	Theraphosidae	Acanthoscurria geniculata	1	Sanggaand et al., 2014	10.1038/ncomms4765
8	Isomerases	Protein disulfide isomerase	5.3.4.1	Trechaleidae	Cupiennius salei	1	Kuhn-Nentwig et al., 2019	10.3390/toxins11030167
9	Isomerases	Phosphomannomutase	5.4.2.8	Theraphosidae	Cyriopagopus schmidti	1	Yuan et al., 2007	10.1021/pr0700192
		4				15
1	Ligases	Ligase	6.-.-.-	Theraphosidae	Cyriopagopus schmidti	1	Yuan et al., 2007	10.1021/pr0700192
2	Ligases	Acyl-CoA synthetase	6.2.1.3	Araneidae	Araneus ventricosus	1	Duan et al., 2013	10.1016/j.jprot.2012.10.011
3	Ligases	Carbamoyl-phosphate synthase	6.3.4.16	Theraphosidae	Cyriopagopus schmidti	1	Yuan et al., 2007	10.1021/pr0700192
		3				3
1	Translocases	ATP synthase	7.1.2.2	Eresidae	Stegodyphus mimosarum	2	Sanggaand et al., 2014	10.1038/ncomms4765
2	Translocases	ATP synthase	7.1.2.2	Lamponidae	Lampona sp.	1	Michalek et al., 2022	10.1038/s41598-022-24694-5
3	Translocases	ATP synthase	7.1.2.2	Philodromidae	Tibellus oblongus	6	Korolkova et al., 2023	10.1038/s41597-023-02703-0
4	Translocases	ATP synthase	7.1.2.2	Theraphosidae	Cyriopagopus schmidti	1	Yuan et al., 2007	10.1021/pr0700192
5	Translocases	ATP synthase	7.1.2.2	Theraphosidae	Chilobrachys guangxiensis	1	Liao et al., 2007	10.1002/pmic.200600785
6	Translocases	ATP synthase	7.1.2.2	Theridiidae	Latrodectus tredecimguttatus	19	Duan et al., 2006	10.1016/j.cbpb.2006.08.006
7	Translocases	Ca2+-transporting ATPase	7.2.2.10	Theridiidae	Latrodectus tredecimguttatus	10	Duan et al., 2006	10.1016/j.cbpb.2006.08.006
		2				40
1	glycoproteins	CAP		Atracidae	Hadronyche formidabilis	3	Cardoso et al., 2022	10.3390/ijms232113077
2	glycoproteins	CAP		Araneidae	Argiope bruennichi	12	Lueddecke et al., 2020	10.3390/biom10070978
3	glycoproteins	CAP		Araneidae	Araneus ventricosus	14	Lueddecke et al., 2020	10.3390/biom10070978
4	glycoproteins	CAP		Barychelidae	Trittame loki	1	Undheim et al., 2013	10.3390/toxins5122488
5	glycoproteins	CAP		Ctenidae	Phoneutria nigriventer	3	Diniz et al., 2018	10.1371/journal.pone.0200628
6	glycoproteins	CAP		Ctenidae	Phoneutria nigriventer	2	Cardoso et al., 2023	10.3389/fmolb.2023.1069764
7	glycoproteins	CAP		Linyphiidae	Hylyphantes graminicola	3	Zhu et al., 2022	10.1111/1755-0998.13601
8	glycoproteins	CAP		Lycosidae	Lycosa tarantula	4	Koua et al., 2020	10.3390/toxins12080501
9	glycoproteins	CAP		Philodromidae	Tibellus oblongus	2	Korolkova et al., 2023	10.1038/s41597-023-02703-0
10	glycoproteins	CAP		Pholcidae	Physocyclus mexicanus	2	Zobel-Thropp et al., 2019	10.3389/fevo.2019.00256
11	glycoproteins	CAP		Tetragnathidae	Tetragnatha versicolor	2	Zobel-Thropp et al., 2018	10.7717/peerj.4691
12	glycoproteins	CAP		Theraphosidae	Acanthoscurria juruenicola	1	Nishiduka et al., 2022	10.1021/acs.jproteome.2c00593
13	glycoproteins	CAP		Theraphosidae	Acanthoscurria natalensis	4	Camara et al., 2020	10.3389/fphar.2020.01075
14	glycoproteins	CAP		Theraphosidae	Pamphobeteus verdolaga	1	Estrada-Gomez et al., 2017	10.1016/j.toxicon.2017.02.004
15	glycoproteins	CAP		Theraphosidae	Pamphobeteus verdolaga	4	Estrada-Gomez et al., 2021	10.3390/toxins13070453
16	glycoproteins	CAP		Theraphosidae	Acanthoscurria gomesiana	3	Abreu et al., 2017	10.1016/j.jprot.2016.07.012
17	glycoproteins	CAP		Theraphosidae	Acanthoscurria geniculata	1	Sanggaand et al., 2014	10.1038/ncomms4765
18	glycoproteins	CAP		Theridiidae	Parasteatoda tepidariorum	1	Haney et al., 2019	10.3389/fevo.2019.00085
19	glycoproteins	CAP		Theridiidae	Steatoda nobilis	8	Dunbar et al., 2020	10.3390/toxins12060402
20	glycoproteins	CAP		Trechaleidae	Cupiennius salei	2	Kuhn-Nentwig et al., 2019	10.3390/toxins11030167
21	glycoproteins	Lectin		Ctenidae	Phoneutria nigriventer	1	Diniz et al., 2018	10.1371/journal.pone.0200628
22	glycoproteins	Lectin		Lamponidae	Lampona sp.	1	Michalek et al., 2022	10.1038/s41598-022-24694-5
23	glycoproteins	Lectin		Theraphosidae	Acanthoscurria juruenicola	1	Nishiduka et al., 2022	10.1021/acs.jproteome.2c00593
24	glycoproteins	Lectin		Theraphosidae	Acanthoscurria geniculata	2	Sanggaand et al., 2014	10.1038/ncomms4765
		2				78
1	Superfamily	α/β Hydrolase superfamily	1.-.-.- – 6.-.-.-	Theraphosidae	Cyriopagopus schmidti	1	Yuan et al., 2007	10.1021/pr0700192
		1				1
1	Multidomain enzymes	Peptidylglycine monooxygenase	1.14.17.3	Eresidae	Stegodyphus mimosarum	2	Sanggaand et al., 2014	10.1038/ncomms4765
2	Multidomain enzymes	Peptidylglycine monooxygenase	1.14.17.3	Theraphosidae	Acanthoscurria geniculata	1	Sanggaand et al., 2014	10.1038/ncomms4765
3	Multidomain enzymes	Peptidylglycine monooxygenase	1.14.17.3	Theraphosidae	Acanthoscurria juruenicola	1	Nishiduka et al., 2022	10.1021/acs.jproteome.2c00593
4	Multidomain enzymes	Peptidylglycine monooxygenase	1.14.17.3	Theraphosidae	Acanthoscurria natalensis	2	Camara et al., 2020	10.3389/fphar.2020.01075
5	Multidomain enzymes	Peptidylglycine monooxygenase	1.14.17.3	Theridiidae	Parasteatoda tepidariorum	1	Haney et al., 2019	10.3389/fevo.2019.00085
6	Multidomain enzymes	Peptidylglycine monooxygenase	1.14.17.3	Theridiidae	Steatoda nobilis	nd	Dunbar et al., 2020	10.3390/toxins12060402
7	Multidomain enzymes	Peptidylglycine monooxygenase	1.14.17.3	Trechaleidae	Cupiennius salei	1	Kuhn-Nentwig et al., 2019	10.3390/toxins11030167
8	Multidomain enzymes	α-Aminoadipic semialdehyde synthase	1.5.1.8/1.5.1.9	Philodromidae	Tibellus oblongus	1	Korolkova et al., 2023	10.1038/s41597-023-02703-0
9	Multidomain enzymes	Histone-lysine N-methyltransferase ASH1L	2.1.1.359/2.1.1.367	Theraphosidae	Acanthoscurria juruenicola	1	Nishiduka et al., 2022	10.1021/acs.jproteome.2c00593
10	Multidomain enzymes	Cyclin-dependent kinase 9	2.7.11.22/2.7.11.23	Philodromidae	Tibellus oblongus	2	Korolkova et al., 2023	10.1038/s41597-023-02703-0
11	Multidomain enzymes	Dual specificity phosphatase 23	3.1.3.16/3.1.3.48	Theraphosidae	Cyriopagopus schmidti	1	Yuan et al., 2007	10.1021/pr0700192
		5				13
