# Supplementary material for: Enlightening the toxinological dark matter of spider venom enzymes
Source: NPJ Biodivers. 2024 Sep 13;3:25. doi: 10.1038/s44185-024-00058-2 (PMC11399385; doi:10.1038/s44185-024-00058-2)
Supplement: Supplementary file 3 — supplementary_table_3_Dresler_et_al_2024_npjbiodiversity_resubmission [file 44185_2024_58_MOESM3_ESM.xlsx]

## Sheet: supplementary table 3
Supplementary table 3: Diversity of spider venom hydrolases in publications, showing assigned enzyme classes, families, EC numbers, taxonomic origins and number of proteins for each family.
Enzyme class	Enzyme family	E.C. ID	Spider family	Spider	Numbers of identified proteins	Reference
Hydrolases	Nuclease (undetermined)	3.1.-.-	Theridiidae	Latrodectus tredecimguttatus	3	Duan et al., 2008	10.1002/jbt.20244
Hydrolases	Phosphatases (undetermined)	3.1.-.-	Theridiidae	Latrodectus tredecimguttatus	3	Duan et al., 2008	10.1002/jbt.20244
Hydrolases	Phosphatases (undetermined)	3.1.-.-	Theridiidae	Latrodectus tredecimguttatus	2	Duan et al., 2006	10.1016/j.cbpb.2006.08.006
Hydrolases	Phospholipase (undetermined)	3.1.-.-	Theridiidae	Latrodectus tredecimguttatus	1	Duan et al., 2008	10.1002/jbt.20244
Hydrolases	Lipase	3.1.1.-	Ctenidae	Phoneutria nigriventer	2	Diniz et al., 2018	10.1371/journal.pone.0200628
Hydrolases	Lipase	3.1.1.-	Lamponidae	Lampona sp.	1	Michalek et al., 2022	10.1038/s41598-022-24694-5
Hydrolases	Lipase	3.1.1.-	Theraphosidae	Acanthoscurria natalensis	1	Camara et al., 2020	10.3389/fphar.2020.01075
Hydrolases	Lipase	3.1.1.-	Theridiidae	Parasteatoda tepidariorum	1	Haney et al., 2019	10.3389/fevo.2019.00085
Hydrolases	Lipase	3.1.1.-	Theridiidae	Steatoda nobilis	nd	Dunbar et al., 2020	10.3390/toxins12060402
Hydrolases	Triacylglycerol lipase	3.1.1.3	Eresidae	Stegodyphus mimosarum	9	Sanggaand et al., 2014	10.1038/ncomms4765
Hydrolases	Triacylglycerol lipase	3.1.1.3	Philodromidae	Tibellus oblongus	1	Korolkova et al., 2023	10.1038/s41597-023-02703-0
Hydrolases	Triacylglycerol lipase	3.1.1.3	Tetragnathidae	Tetragnatha versicolor	1	Zobel-Thropp et al., 2018	10.7717/peerj.4691
Hydrolases	Triacylglycerol lipase	3.1.1.3	Theraphosidae	Acanthoscurria juruenicola	1	Nishiduka et al., 2022	10.1021/acs.jproteome.2c00593
Hydrolases	Triacylglycerol lipase	3.1.1.3	Theraphosidae	Acanthoscurria geniculata	1	Sanggaand et al., 2014	10.1038/ncomms4765
Hydrolases	Phospholipase A2	3.1.1.4	Eresidae	Stegodyphus mimosarum	2	Sanggaand et al., 2014	10.1038/ncomms4765
Hydrolases	Phospholipase A2	3.1.1.4	Lamponidae	Lampona sp.	1	Michalek et al., 2022	10.1038/s41598-022-24694-5
Hydrolases	Phospholipase A2	3.1.1.4	Linyphiidae	Hylyphantes graminicola	1	Zhu et al., 2022	10.1111/1755-0998.13601
Hydrolases	Phospholipase A2	3.1.1.4	Pholcidae	Physocyclus mexicanus	1	Zobel-Thropp et al., 2019	10.3389/fevo.2019.00256
Hydrolases	Phospholipase A2	3.1.1.4	Tetragnathidae	Tetragnatha versicolor	1	Zobel-Thropp et al., 2018	10.7717/peerj.4691
Hydrolases	Phospholipase A2	3.1.1.4	Theraphosidae	Acanthoscurria juruenicola	1	Nishiduka et al., 2022	10.1021/acs.jproteome.2c00593
Hydrolases	Phospholipase A2	3.1.1.4	Trechaleidae	Cupiennius salei	1	Kuhn-Nentwig et al., 2019	10.3390/toxins11030167
Hydrolases	Acetylcholinesterase	3.1.1.7	Barychelidae	Trittame loki	1	Undheim et al., 2013	10.3390/toxins5122488
Hydrolases	Acetylcholinesterase	3.1.1.7	Ctenidae	Phoneutria nigriventer	1	Diniz et al., 2018	10.1371/journal.pone.0200628
Hydrolases	Acetylcholinesterase	3.1.1.7	Lamponidae	Lampona sp.	1	Michalek et al., 2022	10.1038/s41598-022-24694-5
Hydrolases	Acetylcholinesterase	3.1.1.7	Tetragnathidae	Tetragnatha versicolor	1	Zobel-Thropp et al., 2018	10.7717/peerj.4691
Hydrolases	Acetylcholinesterase	3.1.1.7	Theraphosidae	Acanthoscurria juruenicola	1	Nishiduka et al., 2022	10.1021/acs.jproteome.2c00593
Hydrolases	Acetylcholinesterase	3.1.1.7	Theraphosidae	Acanthoscurria natalensis	1	Camara et al., 2020	10.3389/fphar.2020.01075
Hydrolases	Phospholipase A1	3.1.1.32	Theraphosidae	Chilobrachys guangxiensis	1	Liao et al., 2007	10.1002/pmic.200600785
Hydrolases	S-formylglutathione hydrolase	3.1.2.12	Theraphosidae	Chilobrachys guangxiensis	1	Liao et al., 2007	10.1002/pmic.200600785
Hydrolases	Palmitoyl-protein hydrolase	3.1.2.22	Theraphosidae	Acanthoscurria juruenicola	1	Nishiduka et al., 2022	10.1021/acs.jproteome.2c00593
Hydrolases	Palmitoyl-protein hydrolase	3.1.2.22	Theraphosidae	Acanthoscurria natalensis	2	Camara et al., 2020	10.3389/fphar.2020.01075
Hydrolases	Palmitoyl-protein hydrolase	3.1.2.22	Theraphosidae	Acanthoscurria geniculata	1	Sanggaand et al., 2014	10.1038/ncomms4765
Hydrolases	Alkaline Phosphatase	3.1.3.1	Theridiidae	Steatoda nobilis	nd	Dunbar et al., 2020	10.3390/toxins12060402
Hydrolases	5‘ Nucleotidase	3.1.3.5	Araneidae	Argiope bruennichi	1	Lueddecke et al., 2020	10.3390/biom10070978
Hydrolases	5‘ Nucleotidase	3.1.3.5	Eresidae	Stegodyphus mimosarum	1	Sanggaand et al., 2014	10.1038/ncomms4765
Hydrolases	5‘ Nucleotidase	3.1.3.5	Theraphosidae	Pamphobeteus verdolaga	1	Estrada-Gomez et al., 2021	10.3390/toxins13070453
Hydrolases	Phosphoglycolate phosphatase	3.1.3.18	Philodromidae	Tibellus oblongus	1	Korolkova et al., 2023	10.1038/s41597-023-02703-0
Hydrolases	Protein tyrosine phosphatase	3.1.3.48	Lamponidae	Lampona sp.	1	Michalek et al., 2022	10.1038/s41598-022-24694-5
Hydrolases	Protein tyrosine phosphatase	3.1.3.48	Tetragnathidae	Tetragnatha versicolor	2	Zobel-Thropp et al., 2018	10.7717/peerj.4691
Hydrolases	Protein tyrosine phosphatase	3.1.3.48	Theraphosidae	Pamphobeteus verdolaga	1	Estrada-Gomez et al., 2021	10.3390/toxins13070453
Hydrolases	Protein tyrosine phosphatase	3.1.3.48	Theraphosidae	Acanthoscurria juruenicola	1	Nishiduka et al., 2022	10.1021/acs.jproteome.2c00593
Hydrolases	Protein tyrosine phosphatase	3.1.3.48	Theraphosidae	Acanthoscurria natalensis	1	Camara et al., 2020	10.3389/fphar.2020.01075
Hydrolases	Protein tyrosine phosphatase	3.1.3.48	Theraphosidae	Cyriopagopus schmidti	2	Yuan et al., 2007	10.1021/pr0700192
Hydrolases	Protein tyrosine phosphatase	3.1.3.48	Theraphosidae	Acanthoscurria geniculata	1	Sanggaand et al., 2014	10.1038/ncomms4765
Hydrolases	Protein tyrosine phosphatase	3.1.3.48	Theridiidae	Latrodectus tredecimguttatus	1	Duan et al., 2008	10.1002/jbt.20244
Hydrolases	Protein tyrosine phosphatase	3.1.3.48	Theridiidae	Parasteatoda tepidariorum	2	Haney et al., 2019	10.3389/fevo.2019.00085
Hydrolases	Phosphatidylinositol-3,4-bisphosphate 4-phosphatase	3.1.3.66	Araneidae	Araneus ventricosus	1	Duan et al., 2013	10.1016/j.jprot.2012.10.011
Hydrolases	Phospholipase D	3.1.4.4	Sicariidae	Loxosceles gaucho	1	Machado et al., 2005	10.1002/pmic.200401096
Hydrolases	Phospholipase D	3.1.4.4	Theraphosidae	Pamphobeteus verdolaga	1	Estrada-Gomez et al., 2021	10.3390/toxins13070453
Hydrolases	Phospholipase D	3.1.4.4	Theraphosidae	Pamphobeteus verdolaga	1	Estrada-Gomez et al., 2017	10.1016/j.toxicon.2017.02.004
Hydrolases	Sphingomyelin phosphodiesterase	3.1.4.12	Sicariidae	Loxosceles gaucho	5	Machado et al., 2005	10.1002/pmic.200401096
Hydrolases	N-acetylgalactosamine-6-sulfatase	3.1.6.4	Theraphosidae	Acanthoscurria geniculata	1	Sanggaand et al., 2014	10.1038/ncomms4765
Hydrolases	Deoxyribonuclease 1-like 3	3.1.21.-	Theridiidae	Latrodectus tredecimguttatus	1	Duan et al., 2006	10.1016/j.cbpb.2006.08.006
Hydrolases	Hyaluronidase (Glycosylhydrolase 56)	3.2.1.-	Atracidae	Hadronyche formidabilis	1	Cardoso et al., 2022	10.3390/ijms232113077
Hydrolases	Hyaluronidase (Glycosylhydrolase 56)	3.2.1.-	Ctenidae	Phoneutria nigriventer	1	Diniz et al., 2018	10.1371/journal.pone.0200628
Hydrolases	Hyaluronidase (Glycosylhydrolase 56)	3.2.1.-	Lamponidae	Lampona sp.	2	Michalek et al., 2022	10.1038/s41598-022-24694-5
Hydrolases	Hyaluronidase (Glycosylhydrolase 56)	3.2.1.-	Lycosidae	Lycosa tarantula	2	Koua et al., 2020	10.3390/toxins12080501
Hydrolases	Hyaluronidase (Glycosylhydrolase 56)	3.2.1.-	Tetragnathidae	Tetragnatha versicolor	1	Zobel-Thropp et al., 2018	10.7717/peerj.4691
Hydrolases	Hyaluronidase (Glycosylhydrolase 56)	3.2.1.-	Theraphosidae	Pamphobeteus verdolaga	1	Estrada-Gomez et al., 2021	10.3390/toxins13070453
Hydrolases	Hyaluronidase (Glycosylhydrolase 56)	3.2.1.-	Theraphosidae	Acanthoscurria juruenicola	1	Nishiduka et al., 2022	10.1021/acs.jproteome.2c00593
Hydrolases	Hyaluronidase (Glycosylhydrolase 56)	3.2.1.-	Theraphosidae	Acanthoscurria natalensis	1	Camara et al., 2020	10.3389/fphar.2020.01075
Hydrolases	Hyaluronidase (Glycosylhydrolase 56)	3.2.1.-	Theridiidae	Latrodectus tredecimguttatus	13	Duan et al., 2008	10.1002/jbt.20244
Hydrolases	Hyaluronidase (Glycosylhydrolase 56)	3.2.1.-	Theridiidae	Parasteatoda tepidariorum	1	Haney et al., 2019	10.3389/fevo.2019.00085
Hydrolases	Hyaluronidase (Glycosylhydrolase 56)	3.2.1.-	Trechaleidae	Cupiennius salei	1	Kuhn-Nentwig et al., 2019	10.3390/toxins11030167
Hydrolases	Neutral alpha-glucosidase (Glycosylhydrolase 31)	3.2.1.-	Lamponidae	Lampona sp.	1	Michalek et al., 2022	10.1038/s41598-022-24694-5
Hydrolases	Glycosyl hydrolase	3.2.1.-	Theraphosidae	Cyriopagopus schmidti	1	Yuan et al., 2007	10.1021/pr0700192
Hydrolases	α-Amylase	3.2.1.1	Eresidae	Stegodyphus mimosarum	1	Sanggaand et al., 2014	10.1038/ncomms4765
Hydrolases	α-Amylase	3.2.1.1	Tetragnathidae	Tetragnatha versicolor	2	Zobel-Thropp et al., 2018	10.7717/peerj.4691
Hydrolases	α-Amylase	3.2.1.1	Theridiidae	Parasteatoda tepidariorum	1	Haney et al., 2019	10.3389/fevo.2019.00085
Hydrolases	α-Amylase	3.2.1.1	Theridiidae	Steatoda nobilis	nd	Dunbar et al., 2020	10.3390/toxins12060402
Hydrolases	α-Amylase	3.2.1.1	Trechaleidae	Cupiennius salei	1	Kuhn-Nentwig et al., 2019	10.3390/toxins11030167
Hydrolases	Chitinase	3.2.1.14	Araneidae	Argiope bruennichi	4	Lueddecke et al., 2020	10.3390/biom10070978
Hydrolases	Chitinase	3.2.1.14	Araneidae	Araneus ventricosus	5	Duan et al., 2013	10.1016/j.jprot.2012.10.011
Hydrolases	Chitinase	3.2.1.14	Ctenidae	Phoneutria nigriventer	1	Diniz et al., 2018	10.1371/journal.pone.0200628
Hydrolases	Chitinase	3.2.1.14	Eresidae	Stegodyphus mimosarum	1	Sanggaand et al., 2014	10.1038/ncomms4765
Hydrolases	Chitinase	3.2.1.14	Lamponidae	Lampona sp.	1	Michalek et al., 2022	10.1038/s41598-022-24694-5
Hydrolases	Chitinase	3.2.1.14	Pholcidae	Physocyclus mexicanus	3	Zobel-Thropp et al., 2019	10.3389/fevo.2019.00256
Hydrolases	Chitinase	3.2.1.14	Tetragnathidae	Tetragnatha versicolor	2	Zobel-Thropp et al., 2018	10.7717/peerj.4691
Hydrolases	Chitinase	3.2.1.14	Theridiidae	Parasteatoda tepidariorum	2	Haney et al., 2019	10.3389/fevo.2019.00085
Hydrolases	Chitinase	3.2.1.14	Theridiidae	Steatoda nobilis	nd	Dunbar et al., 2020	10.3390/toxins12060402
Hydrolases	Lysozyme	3.2.1.17	Araneidae	Araneus ventricosus	1	Duan et al., 2013	10.1016/j.jprot.2012.10.011
Hydrolases	Lysozyme	3.2.1.17	Theridiidae	Latrodectus tredecimguttatus	1	Duan et al., 2006	10.1016/j.cbpb.2006.08.006
Hydrolases	α-Galactosidase	3.2.1.22	Theraphosidae	Acanthoscurria geniculata	1	Sanggaand et al., 2014	10.1038/ncomms4765
Hydrolases	β-Galactosidase	3.2.1.23	Theraphosidae	Acanthoscurria geniculata	1	Sanggaand et al., 2014	10.1038/ncomms4765
Hydrolases	β-Galactosidase	3.2.1.23	Theraphosidae	Acanthoscurria juruenicola	1	Nishiduka et al., 2022	10.1021/acs.jproteome.2c00593
Hydrolases	α-Mannosidase	3.2.1.24	Eresidae	Stegodyphus mimosarum	1	Sanggaand et al., 2014	10.1038/ncomms4765
Hydrolases	α-Mannosidase	3.2.1.24	Theridiidae	Parasteatoda tepidariorum	2	Haney et al., 2019	10.3389/fevo.2019.00085
Hydrolases	Hexosaminidase (Glycosylhydrolase 20)	3.2.1.52	Lamponidae	Lampona sp.	1	Michalek et al., 2022	10.1038/s41598-022-24694-5
Hydrolases	Hexosaminidase (Glycosylhydrolase 20)	3.2.1.52	Theraphosidae	Acanthoscurria geniculata	1	Sanggaand et al., 2014	10.1038/ncomms4765
Hydrolases	Hexosaminidase (Glycosylhydrolase 20)	3.2.1.-	Theridiidae	Steatoda nobilis	nd	Dunbar et al., 2020	10.3390/toxins12060402
Hydrolases	8-Oxoguanine DNA glycosylase	3.2.2.-	Theraphosidae	Chilobrachys guangxiensis	1	Liao et al., 2007	10.1002/pmic.200600785
Hydrolases	Cathepsin	3.4.-.-	Ctenidae	Phoneutria nigriventer	1	Diniz et al., 2018	10.1371/journal.pone.0200628
Hydrolases	Cathepsin	3.4.-.-	Lamponidae	Lampona sp.	1	Michalek et al., 2022	10.1038/s41598-022-24694-5
Hydrolases	Cathepsin	3.4.-.-	Theraphosidae	Acanthoscurria juruenicola	1	Nishiduka et al., 2022	10.1021/acs.jproteome.2c00593
Hydrolases	Cathepsin	3.4.-.-	Theridiidae	Steatoda nobilis	nd	Dunbar et al., 2020	10.3390/toxins12060402
Hydrolases	SPase	3.4.-.-	Trechaleidae	Cupiennius salei	1	Kuhn-Nentwig et al., 2019	10.3390/toxins11030167
Hydrolases	Metalloproteinase (Undetermined)	3.4.-.-	Ctenidae	Phoneutria nigriventer	4	Diniz et al., 2018	10.1371/journal.pone.0200628
Hydrolases	Metalloproteinase (Undetermined)	3.4.-.-	Theraphosidae	Acanthoscurria natalensis	1	Camara et al., 2020	10.3389/fphar.2020.01075
Hydrolases	Peptidase (undetermined)	3.4.-.-	Theraphosidae	Acanthoscurria gomesiana	2	Abreu et al., 2017	10.1016/j.jprot.2016.07.012
Hydrolases	Peptidase (undetermined)	3.4.-.-	Theridiidae	Latrodectus tredecimguttatus	3	Duan et al., 2008	10.1002/jbt.20244
Hydrolases	Peptidase (undetermined)	3.4.-.-	Theridiidae	Latrodectus tredecimguttatus	4	Duan et al., 2006	10.1016/j.cbpb.2006.08.006
Hydrolases	Peptidase (undetermined)	3.4.-.-	Theraphosidae	Acanthoscurria geniculata	12	Sanggaand et al., 2014	10.1038/ncomms4765
Hydrolases	Phage endopeptidase	3.4.-.-	Theraphosidae	Cyriopagopus schmidti	1	Yuan et al., 2007	10.1021/pr0700192
Hydrolases	Aminopeptidase (undetermined)	3.4.11.-	Eresidae	Stegodyphus mimosarum	6	Sanggaand et al., 2014	10.1038/ncomms4765
Hydrolases	Aminopeptidase (undetermined)	3.4.11.-	Theraphosidae	Acanthoscurria geniculata	1	Sanggaand et al., 2014	10.1038/ncomms4765
Hydrolases	Aminopeptidase O	3.4.11.-	Philodromidae	Tibellus oblongus	1	Korolkova et al., 2023	10.1038/s41597-023-02703-0
Hydrolases	Membrane alanyl aminopeptidase	3.4.11.2	Eresidae	Stegodyphus mimosarum	1	Sanggaand et al., 2014	10.1038/ncomms4765
Hydrolases	Membrane alanyl aminopeptidase	3.4.11.2	Theraphosidae	Acanthoscurria geniculata	1	Sanggaand et al., 2014	10.1038/ncomms4765
Hydrolases	Cytosol non-specific dipeptidase	3.4.13.18	Theraphosidae	Acanthoscurria geniculata	1	Sanggaand et al., 2014	10.1038/ncomms4765
Hydrolases	Dipeptidyl-peptidase I	3.4.14.1	Theraphosidae	Acanthoscurria geniculata	2	Sanggaand et al., 2014	10.1038/ncomms4765
Hydrolases	Angiotensin converting enzyme (M2 P peptidase family)	3.4.15.1	Ctenidae	Phoneutria nigriventer	1	Diniz et al., 2018	10.1371/journal.pone.0200628
Hydrolases	Angiotensin converting enzyme (M2 P peptidase family)	3.4.15.1	Eresidae	Stegodyphus mimosarum	1	Sanggaand et al., 2014	10.1038/ncomms4765
Hydrolases	Angiotensin converting enzyme (M2 P peptidase family)	3.4.15.1	Lamponidae	Lampona sp.	1	Michalek et al., 2022	10.1038/s41598-022-24694-5
Hydrolases	Angiotensin converting enzyme (M2 P peptidase family)	3.4.15.1	Linyphiidae	Hylyphantes graminicola	2	Zhu et al., 2022	10.1111/1755-0998.13601
Hydrolases	Angiotensin converting enzyme (M2 P peptidase family)	3.4.15.1	Lycosidae	Lycosa tarantula	1	Koua et al., 2020	10.3390/toxins12080501
Hydrolases	Angiotensin converting enzyme (M2 P peptidase family)	3.4.15.1	Theraphosidae	Acanthoscurria juruenicola	1	Nishiduka et al., 2022	10.1021/acs.jproteome.2c00593
Hydrolases	Angiotensin converting enzyme (M2 P peptidase family)	3.4.15.1	Theraphosidae	Acanthoscurria geniculata	1	Sanggaand et al., 2014	10.1038/ncomms4765
Hydrolases	Angiotensin converting enzyme (M2 P peptidase family)	3.4.15.1	Theridiidae	Parasteatoda tepidariorum	1	Haney et al., 2019	10.3389/fevo.2019.00085
Hydrolases	Angiotensin converting enzyme (M2 P peptidase family)	3.4.15.1	Theridiidae	Steatoda nobilis	nd	Dunbar et al., 2020	10.3390/toxins12060402
Hydrolases	Angiotensin converting enzyme (M2 P peptidase family)	3.4.15.1	Trechaleidae	Cupiennius salei	1	Kuhn-Nentwig et al., 2019	10.3390/toxins11030167
Hydrolases	Carboxypeptidase (undetermined)	3.4.16.-	Theridiidae	Steatoda nobilis	nd	Dunbar et al., 2020	10.3390/toxins12060402
Hydrolases	Carboxypeptidase C	3.4.16.5	Araneidae	Argiope bruennichi	1	Lueddecke et al., 2020	10.3390/biom10070978
Hydrolases	Carboxypeptidase C	3.4.16.5	Lamponidae	Lampona sp.	1	Michalek et al., 2022	10.1038/s41598-022-24694-5
Hydrolases	Carboxypeptidase D	3.4.16.6	Eresidae	Stegodyphus mimosarum	1	Sanggaand et al., 2014	10.1038/ncomms4765
Hydrolases	Carboxypeptidase D	3.4.16.6	Theraphosidae	Acanthoscurria geniculata	1	Sanggaand et al., 2014	10.1038/ncomms4765
Hydrolases	Carboxypeptidase D	3.4.16.6	Theridiidae	Parasteatoda tepidariorum	1	Haney et al., 2019	10.3389/fevo.2019.00085
Hydrolases	Metallocarboxypeptidase (undetermined)	3.4.17.-	Theraphosidae	Acanthoscurria geniculata	1	Sanggaand et al., 2014	10.1038/ncomms4765
Hydrolases	Carboxypeptidase A	3.4.17.1	Theraphosidae	Acanthoscurria natalensis	2	Camara et al., 2020	10.3389/fphar.2020.01075
Hydrolases	Carboxypeptidase A	3.4.17.1	Trechaleidae	Cupiennius salei	12	Kuhn-Nentwig et al., 2019	10.3390/toxins11030167
Hydrolases	Carboxypeptidase B	3.4.17.2	Eresidae	Stegodyphus mimosarum	1	Sanggaand et al., 2014	10.1038/ncomms4765
Hydrolases	Carboxypeptidase B	3.4.17.2	Theridiidae	Parasteatoda tepidariorum	1	Haney et al., 2019	10.3389/fevo.2019.00085
Hydrolases	Carboxypeptidase E	3.4.17.10	Theraphosidae	Acanthoscurria juruenicola	1	Nishiduka et al., 2022	10.1021/acs.jproteome.2c00593
Hydrolases	Carboxypeptidase M	3.4.17.12	Tetragnathidae	Tetragnatha versicolor	2	Zobel-Thropp et al., 2018	10.7717/peerj.4691
Hydrolases	Folate gamma-glutamyl hydrolase	3.4.19.9	Theraphosidae	Acanthoscurria juruenicola	1	Nishiduka et al., 2022	10.1021/acs.jproteome.2c00593
Hydrolases	S1 Protease	3.4.21.-	Araneidae	Argiope bruennichi	4	Lueddecke et al., 2020	10.3390/biom10070978
Hydrolases	S1 Protease	3.4.21.-	Ctenidae	Phoneutria nigriventer	1	Diniz et al., 2018	10.1371/journal.pone.0200628
Hydrolases	S1 Protease	3.4.21.-	Eresidae	Stegodyphus mimosarum	2	Sanggaand et al., 2014	10.1038/ncomms4765
Hydrolases	S1 Protease	3.4.21.-	Lycosidae	Lycosa tarantula	1	Koua et al., 2020	10.3390/toxins12080501
Hydrolases	S1 Protease	3.4.21.-	Philodromidae	Tibellus oblongus	3	Korolkova et al., 2023	10.1038/s41597-023-02703-0
Hydrolases	S1 Protease	3.4.21.-	Pholcidae	Physocyclus mexicanus	2	Zobel-Thropp et al., 2019	10.3389/fevo.2019.00256
Hydrolases	S1 Protease	3.4.21.-	Theraphosidae	Acanthoscurria juruenicola	1	Nishiduka et al., 2022	10.1021/acs.jproteome.2c00593
Hydrolases	S1 Protease	3.4.21.-	Theridiidae	Latrodectus tredecimguttatus	1	Duan et al., 2008	10.1002/jbt.20244
Hydrolases	S1 Protease	3.4.21.-	Theridiidae	Latrodectus geometricus	1	Khamtorn et al., 2022	10.3390/molecules27010047
Hydrolases	S1 Protease	3.4.21.-	Trechaleidae	Cupiennius salei	3	Kuhn-Nentwig et al., 2019	10.3390/toxins11030167
Hydrolases	Trypsin	3.4.21.4	Lamponidae	Lampona sp.	1	Michalek et al., 2022	10.1038/s41598-022-24694-5
Hydrolases	Trypsin	3.4.21.4	Theraphosidae	Cyriopagopus schmidti	1	Yuan et al., 2007	10.1021/pr0700192
Hydrolases	Trypsin	3.4.21.4	Theraphosidae	Acanthoscurria geniculata	2	Sanggaand et al., 2014	10.1038/ncomms4765
Hydrolases	Trypsin	3.4.21.4	Theridiidae	Steatoda nobilis	nd	Dunbar et al., 2020	10.3390/toxins12060402
Hydrolases	Coagulation Factor Xa	3.4.21.6	Theraphosidae	Acanthoscurria natalensis	2	Camara et al., 2020	10.3389/fphar.2020.01075
Hydrolases	Proprotein convertase 1	3.4.21.93	Eresidae	Stegodyphus mimosarum	1	Sanggaand et al., 2014	10.1038/ncomms4765
Hydrolases	Proprotein convertase 1	3.4.21.93	Lamponidae	Lampona sp.	1	Michalek et al., 2022	10.1038/s41598-022-24694-5
Hydrolases	Proprotein convertase 1	3.4.21.93	Pholcidae	Physocyclus mexicanus	1	Zobel-Thropp et al., 2019	10.3389/fevo.2019.00256
Hydrolases	Proprotein convertase 1	3.4.21.93	Tetragnathidae	Tetragnatha versicolor	1	Zobel-Thropp et al., 2018	10.7717/peerj.4691
Hydrolases	Proprotein convertase 1	3.4.21.93	Theraphosidae	Acanthoscurria juruenicola	1	Nishiduka et al., 2022	10.1021/acs.jproteome.2c00593
Hydrolases	Proprotein convertase 1	3.4.21.93	Theraphosidae	Acanthoscurria natalensis	1	Camara et al., 2020	10.3389/fphar.2020.01075
Hydrolases	Proprotein convertase 1	3.4.21.93	Theraphosidae	Acanthoscurria geniculata	1	Sanggaand et al., 2014	10.1038/ncomms4765
Hydrolases	Proprotein convertase 1	3.4.21.93	Theridiidae	Parasteatoda tepidariorum	1	Haney et al., 2019	10.3389/fevo.2019.00085
Hydrolases	Equine arterivirus serine peptidase	3.4.21.114	Philodromidae	Tibellus oblongus	3	Korolkova et al., 2023	10.1038/s41597-023-02703-0
Hydrolases	Cathepsin B	3.4.22.1	Theraphosidae	Acanthoscurria geniculata	1	Sanggaand et al., 2014	10.1038/ncomms4765
Hydrolases	Cathepsin L	3.4.22.15	Eresidae	Stegodyphus mimosarum	1	Sanggaand et al., 2014	10.1038/ncomms4765
Hydrolases	Cathepsin L	3.4.22.15	Theridiidae	Parasteatoda tepidariorum	1	Haney et al., 2019	10.3389/fevo.2019.00085
Hydrolases	legumain	3.4.22.34	Theraphosidae	Acanthoscurria geniculata	1	Sanggaand et al., 2014	10.1038/ncomms4765
Hydrolases	Bleomycin hydrolase	3.4.22.40	Araneidae	Araneus ventricosus	1	Duan et al., 2013	10.1016/j.jprot.2012.10.011
Hydrolases	Lysosomal aspartic protease	3.4.23.-	Lamponidae	Lampona sp.	1	Michalek et al., 2022	10.1038/s41598-022-24694-5
Hydrolases	Metalloendopeptidase (undetermined)	3.4.24.-	Ctenidae	Phoneutria nigriventer	1	Cardoso et al., 2023	10.3389/fmolb.2023.1069764
Hydrolases	Metalloendopeptidase (undetermined)	3.4.24.-	Ctenidae	Phoneutria nigriventer	3	Diniz et al., 2018	10.1371/journal.pone.0200628
Hydrolases	Metalloendopeptidase (undetermined)	3.4.24.-	Eresidae	Stegodyphus mimosarum	2	Sanggaand et al., 2014	10.1038/ncomms4765
Hydrolases	Metalloendopeptidase (undetermined)	3.4.24.-	Philodromidae	Tibellus oblongus	1	Korolkova et al., 2023	10.1038/s41597-023-02703-0
Hydrolases	Metalloendopeptidase (undetermined)	3.4.24.-	Theraphosidae	Acanthoscurria natalensis	1	Camara et al., 2020	10.3389/fphar.2020.01075
Hydrolases	Metalloendopeptidase (undetermined)	3.4.24.-	Theraphosidae	Acanthoscurria geniculata	3	Sanggaand et al., 2014	10.1038/ncomms4765
Hydrolases	Metalloendopeptidase (undetermined)	3.4.24.-	Theridiidae	Latrodectus tredecimguttatus	1	Duan et al., 2008	10.1002/jbt.20244
Hydrolases	Metalloendopeptidase (undetermined)	3.4.24.-	Theridiidae	Latrodectus geometricus	1	Khamtorn et al., 2022	10.3390/molecules27010047
Hydrolases	Neprilysin (M 13 peptidase family)	3.4.24.11	Atracidae	1 Hadronyche cerberea, 1 Hadronyche formidabilis	2	Cardoso et al., 2022	10.3390/ijms232113077
Hydrolases	Neprilysin (M 13 peptidase family)	3.4.24.11	Barychelidae	Trittame loki	1	Undheim et al., 2013	10.3390/toxins5122488
Hydrolases	Neprilysin (M 13 peptidase family)	3.4.24.11	Eresidae	Stegodyphus mimosarum	1	Sanggaand et al., 2014	10.1038/ncomms4765
Hydrolases	Neprilysin (M 13 peptidase family)	3.4.24.11	Lamponidae	Lampona sp.	11	Michalek et al., 2022	10.1038/s41598-022-24694-5
Hydrolases	Neprilysin (M 13 peptidase family)	3.4.24.11	Pholcidae	Physocyclus mexicanus	17	Zobel-Thropp et al., 2019	10.3389/fevo.2019.00256
Hydrolases	Neprilysin (M 13 peptidase family)	3.4.24.11	Tetragnathidae	Tetragnatha versicolor	6	Zobel-Thropp et al., 2018	10.7717/peerj.4691
Hydrolases	Neprilysin (M 13 peptidase family)	3.4.24.11	Theraphosidae	Acanthoscurria juruenicola	2	Nishiduka et al., 2022	10.1021/acs.jproteome.2c00593
Hydrolases	Neprilysin (M 13 peptidase family)	3.4.24.11	Theraphosidae	Acanthoscurria natalensis	1	Camara et al., 2020	10.3389/fphar.2020.01075
Hydrolases	Neprilysin (M 13 peptidase family)	3.4.24.11	Theraphosidae	Acanthoscurria gomesiana	3	Abreu et al., 2017	10.1016/j.jprot.2016.07.012
Hydrolases	Neprilysin (M 13 peptidase family)	3.4.24.11	Theridiidae	Parasteatoda tepidariorum	2	Haney et al., 2019	10.3389/fevo.2019.00085
Hydrolases	Astacin (M12A peptidase family)	3.4.24.21	Araneidae	Argiope bruennichi	3	Lueddecke et al., 2020	10.3390/biom10070978
Hydrolases	Astacin (M12A peptidase family)	3.4.24.21	Ctenidae	Phoneutria nigriventer	1	Cardoso et al., 2023	10.3389/fmolb.2023.1069764
Hydrolases	Astacin (M12A peptidase family)	3.4.24.21	Ctenidae	Phoneutria nigriventer	3	Diniz et al., 2018	10.1371/journal.pone.0200628
Hydrolases	Astacin (M12A peptidase family)	3.4.24.21	Eresidae	Stegodyphus mimosarum	3	Sanggaand et al., 2014	10.1038/ncomms4765
Hydrolases	Astacin (M12A peptidase family)	3.4.24.21	Plectreuridae	Plectreurys tristis	7	Zobel-Thropp et al., 2014	PMID: 25400903
Hydrolases	Astacin (M12A peptidase family)	3.4.24.21	Pholcidae	Physocyclus mexicanus	13	Zobel-Thropp et al., 2019	10.3389/fevo.2019.00256
Hydrolases	Astacin (M12A peptidase family)	3.4.24.21	Theridiidae	Steatoda nobilis	nd	Dunbar et al., 2020	10.3390/toxins12060402
Hydrolases	Endothelin-converting enzyme (M13 peptidase family)	3.4.24.71	Eresidae	Stegodyphus mimosarum	1	Sanggaand et al., 2014	10.1038/ncomms4765
Hydrolases	Endothelin-converting enzyme (M13 peptidase family)	3.4.24.71	Lamponidae	Lampona sp.	1	Michalek et al., 2022	10.1038/s41598-022-24694-5
Hydrolases	Endothelin-converting enzyme (M13 peptidase family)	3.4.24.71	Theridiidae	Parasteatoda tepidariorum	3	Haney et al., 2019	10.3389/fevo.2019.00085
Hydrolases	Endothelin-converting enzyme (M13 peptidase family)	3.4.24.71	Theridiidae	Steatoda nobilis	nd	Dunbar et al., 2020	10.3390/toxins12060402
Hydrolases	Proteasome endopeptidase complex	3.4.25.1	Theridiidae	Latrodectus tredecimguttatus	1	Duan et al., 2006	10.1016/j.cbpb.2006.08.006
Hydrolases	Arylformamidase	3.5.1.9	Philodromidae	Tibellus oblongus	2	Korolkova et al., 2023	10.1038/s41597-023-02703-0
Hydrolases	Arylformamidase	3.5.1.9	Theraphosidae	Cyriopagopus schmidti	1	Yuan et al., 2007	10.1021/pr0700192
Hydrolases	Ceramidase	3.5.1.23	Lamponidae	Lampona sp.	1	Michalek et al., 2022	10.1038/s41598-022-24694-5
Hydrolases	Ceramidase	3.5.1.23	Theraphosidae	Acanthoscurria natalensis	1	Camara et al., 2020	10.3389/fphar.2020.01075
Hydrolases	Pantetheine hydrolase	3.5.1.92	Eresidae	Stegodyphus mimosarum	1	Sanggaand et al., 2014	10.1038/ncomms4765
Hydrolases	Pantetheine hydrolase	3.5.1.92	Theraphosidae	Acanthoscurria juruenicola	1	Nishiduka et al., 2022	10.1021/acs.jproteome.2c00593
Hydrolases	Dihydropyrimidinase	3.5.2.2	Theraphosidae	Chilobrachys guangxiensis	2	Liao et al., 2007	10.1002/pmic.200600785
Hydrolases	2-Iminobutanoate/2-iminopropanoate deaminase	3.5.99.10	Philodromidae	Tibellus oblongus	1	Korolkova et al., 2023	10.1038/s41597-023-02703-0
Hydrolases	Helicase	3.6.4.-	Lamponidae	Lampona sp.	1	Michalek et al., 2022	10.1038/s41598-022-24694-5
