# Supplementary material for: Enlightening the toxinological dark matter of spider venom enzymes
Source: NPJ Biodivers. 2024 Sep 13;3:25. doi: 10.1038/s44185-024-00058-2 (PMC11399385; doi:10.1038/s44185-024-00058-2)
Supplement: Supplementary file 4 — supplementary_table_4_Dresler_et_al_2024_npjbiodiversity_resubmission_V2 [file 44185_2024_58_MOESM4_ESM.xlsx]

## Sheet: supplementary table 4
Supplementary table 4: Diversity of spider venom enzymes assigned to venom and cellular functions
Enzyme class	Enzyme family	E.C. ID	Toxic enzymes	Pre-digestion	Spreading factor	Precursor activation	Preservative	Multifunctional	Cellular function	Putative venom component (VenomZone and other studies)
Oxidoreductases	Glucose-6-phosphate dehydrogenase (NADP(+))	1.1.1.49							yes
	Glucose 1-dehydrogenase	1.1.5.9							yes
	γ-interferon-inducible lysosomal thiol reductase	1.8.-.-							yes
	Peroxidase	1.11.1.-					yes		potentially
	Glutathione peroxidase	1.11.1.9							yes
	Thioredoxin-dependent peroxiredoxin	1.11.1.24						yes
	Dopamine β-monooxygenase	1.14.17.1				yes			yes
	Superoxide dismutase	1.15.1.1					yes			yes
Transferases	Spermidin synthase	2.5.1.16							potentially
Transferases	Arginine kinase	2.7.3.3							yes
	Nucleoside diphosphate kinase	2.7.4.6							yes
Hydrolases	Lipase	3.1.1.-						potentially
	Triacylglycerol lipase	3.1.1.3		yes						yes
	Phospholipase A2	3.1.1.4						yes		yes
	Acetylcholinesterase	3.1.1.7	yes							yes
	Phospholipase A1	3.1.1.32								yes
	5' Nucleotidase	3.1.3.5			yes					yes
	Protein tyrosine phosphatase	3.1.3.48							potentially
	Phospholipase D	3.1.4.4	yes							yes
	Hyaluronidase	3.2.1.-			yes					yes
	α-Amylase	3.2.1.1		yes						yes
	Chitinase	3.2.1.14		yes						yes
	Lysozyme	3.2.1.17				yes				yes
	α-Galactosidase	3.2.1.22		yes
	α-Mannosidase	3.2.1.24							yes
	Hexosaminidase (Glycosylhydrolase 20)	3.2.1.52							yes	yes
	Angiotensin converting enzyme	3.4.15.1			yes					yes
	Carboxypeptidase C	3.4.16.5				potentially
	Carboxypeptidase D	3.4.16.6				potentially
	Carboxypeptidase A	3.4.17.1				potentially
	carboxypeptidase B	3.4.17.2				potentially		yes		yes
	Carboxypeptidase E	3.4.17.10				yes
	Carboxypeptidase M	3.4.17.12				potentially
	S1 Protease	3.4.21.-							yes	yes
	Trypsin	3.4.21.4						yes	potentially	yes
	Coagulation factor Xa	3.4.21.6			yes
	Proprotein convertase 1	3.4.21.93				potentially			yes
	Cathepsin L	3.4.22.15		potentially						yes
	Lysosomal aspartic protease	3.4.23.-								yes
	Metalloendopeptidases (undetermined)	3.4.24.-							yes	yes
	Reprolysin	3.4.24.-								yes
	Neprilysin	3.4.24.11						yes
	Astacin	3.4.24.21						yes		yes
	Ceramidase	3.5.1.23		yes
Lyase	Carbonic anhydrase	4.2.1.1					yes		yes
Isomerases	Peptidylprolyl isomerase	5.2.1.8							yes
	Protein disulfide isomerase	5.3.4.1							yes
multidomain enzymes	Peptidylglycine monooxygenase	1.14.17.3				yes			yes
glycoproteins	CAP									yes
	Lectin								yes	yes
